# Supplementary material for: Dynamic interactions and Ca2+-binding modulate the holdase-type chaperone activity of S100B preventing tau aggregation and seeding
Source: Nat Commun. 2021 Nov 1;12:6292. doi: 10.1038/s41467-021-26584-2 (PMC8560819; doi:10.1038/s41467-021-26584-2)
Supplement: Supplementary file 5 — Source Data [file 41467_2021_26584_MOESM5_ESM.xlsx]

## Sheet: Fig.1e_Top
Tau - Tau					S100B - Tau
Totall cells	Cells w punctua	%Cells with punctua			Totall cells	Cells w punctua	%Cells with punctua
5	4	80			8	0	0
8	3	37.5			11	0	0
9	4	44.4444			4	0	0
7	4	57.1429			4	0	0
18	15	83.3333			30	1	3
17	13	76.4706			7	0	0
15	12	80			9	0	0
12	12	100			4	0	0
11	5	45.4545			4	0	0
9	5	55.5556			14	0	0
10	10	100			19	0	0
18	11	61.1111			7	0	0
11	8	72.7273			14	0	0
10	10	100			16	0	0
14	14	100			16	0	0
13	4	30.7692			15	1	7
10	4	40			19	2	11
13	9	69.2308			16	3	19
8	2	25			9	3	33
10	2	20			5	0	0
13	2	15.3846			11	1	9
20	2	10			13	0	0
15	10	66.6667			10	1	10
17	3	17.6471			11	1	9
11	1	9.09091			13	1	8
21	12	57.1429			13	1	8
15	5	33.3333			15	1	7
19	6	31.5789			9	0	0
17	10	58.8235			9	3	33
15	2	13.3333			15	3	20
17	9	52.9412			12	3	25
17	8	47.0588			34	1	3
16	13	81.25			38	1	3
13	10	76.9231			27	3	11
19	13	68.4211			24	2	8
9	9	100			33	1	3
12	8	66.6667			22	4	18
21	11	52.381			21	3	14
12	7	58.3333			19	5	26
16	7	43.75			17	2	12
12	5	41.6667			16	2	13
10	7	70			20	0	0
13	7	53.8462			14	1	7
11	9	81.8182			14	1	7
25	13	52			14	1	7
13	5	38.4615			15	1	7
27	11	40.7407			14	4	29
20	9	45			12	2	17
21	10	47.619			11	1	9
31	15	48.3871			9	3	33
12	9	75			10	2	20
18	9	50			17	2	12
12	7	58.3333			20	1	5
10	8	80			12	0	0
15	7	46.6667			15	4	27
10	9	90			12	0	0
9	6	66.6667			13	2	15
10	8	80			6	0	0
33	14	42.4242			11	0	0
18	9	50			9	1	11
14	8	57.1429			5	1	20
31	13	41.9355			4	1	25
9	9	100			3	0	0
927	506	54.5847	TOTAL		873	77	8.82016

## Sheet: Fig.1e_Bottom
Tau - Tau			S100B - Tau
No. Punctua/cell (551 cells)			No. Punctua/cell (431 cells)
3			0
0			0
0			0
0			0
0			0
0			4
0			1
0			0
0			0
0			0
1			0
0			0
0			1
1			0
1			0
0			0
4			0
2			0
0			0
0			0
1			0
1			0
0			0
0			0
0			0
0			0
0			0
0			0
2			0
1			0
1			1
1			0
0			0
0			0
0			0
0			0
0			0
0			0
0			0
0			0
0			0
0			0
0			0
0			0
0			0
0			0
0			0
0			0
0			0
0			0
0			0
1			0
1			0
2			0
0			0
2			0
2			0
1			0
0			0
0			0
1			0
3			0
2			0
1			0
1			0
0			0
0			0
0			0
0			0
0			0
0			0
0			4
0			0
3			0
2			0
2			0
6			0
1			0
1			0
1			0
1			1
1			0
2			0
2			0
0			0
0			0
0			0
0			0
0			0
0			0
0			0
0			0
0			0
0			0
0			0
0			0
0			0
0			0
0			0
0			0
0			0
0			0
0			0
1			0
3			0
1			0
1			0
1			0
0			0
0			0
0			0
0			0
0			0
0			0
0			0
0			0
1			0
3			0
0			0
1			0
1			0
1			0
1			0
4			0
2			0
3			0
0			0
0			0
0			0
0			0
3			0
1			0
0			0
0			0
0			0
0			0
0			0
0			0
0			0
0			0
0			0
0			0
0			0
0			0
0			0
0			1
0			1
0			0
0			0
0			0
0			0
0			0
3			0
3			0
1			0
1			0
1			0
0			0
0			0
0			0
0			0
1			0
2			0
1			0
3			0
2			0
2			0
3			0
0			0
0			0
0			0
0			0
0			0
0			0
0			0
0			0
0			0
0			0
0			0
0			0
0			1
0			0
0			0
0			0
0			0
0			0
0			0
1			0
2			0
1			0
4			0
1			0
3			0
0			0
0			0
1			0
1			0
1			0
1			0
0			0
0			0
0			0
0			0
0			0
0			0
0			0
1			0
2			0
4			0
3			0
3			0
4			0
6			0
0			1
0			0
4			0
1			0
1			0
1			0
0			0
4			0
1			0
1			0
2			0
1			0
0			0
0			0
0			0
0			0
0			3
4			0
1			0
0			0
0			0
0			0
0			0
0			0
0			0
3			0
0			0
0			0
0			0
1			0
2			0
1			0
0			0
0			0
0			0
0			0
0			0
0			0
0			0
0			0
0			0
0			0
1			0
1			0
4			0
4			0
0			0
5			0
4			1
3			0
2			0
2			0
2			0
0			0
0			0
0			0
0			0
0			0
0			0
0			0
0			0
0			0
0			0
2			0
4			0
6			0
2			0
1			0
1			0
4			0
3			0
6			0
0			0
0			0
0			0
0			0
0			0
0			0
1			0
1			0
1			0
1			0
2			1
3			0
3			0
1			0
1			0
2			0
2			0
7			0
4			1
1			0
1			0
2			1
2			0
1			0
1			0
1			0
1			0
0			0
0			0
0			0
0			0
0			0
0			0
0			0
0			0
2			0
1			0
2			0
3			0
1			0
0			0
0			0
3			0
1			0
1			0
0			1
3			0
1			0
3			0
1			0
1			0
1			0
0			0
0			0
6			0
2			1
2			0
1			0
1			0
1			0
3			0
1			0
1			0
1			0
3			0
5			0
1			0
3			0
1			2
1			0
0			2
0			1
0			1
0			0
0			0
0			0
0			1
0			0
1			0
0			2
0			1
2			0
0			0
0			0
3			0
0			0
0			0
6			0
4			0
2			0
1			0
1			0
2			0
0			0
0			0
0			0
0			0
0			0
1			0
5			1
4			0
3			1
3			0
3			0
4			0
2			0
1			0
3			0
0			0
2			0
5			0
1			0
4			0
1			0
2			0
2			0
0			0
0			0
0			0
0			0
0			0
2			0
1			0
2			0
1			0
0			0
0			0
0			0
0			1
0			0
0			0
0			0
2			0
2			0
3			0
1			0
4			0
2			0
0			0
2			0
3			0
3			0
9			0
0			1
0			0
0			0
1
4
0
4
0
0
0
0
0
0
0
0
0
1
1
1
2
2
3
0
0
0
0
0
0
0
0
0
1
7
7
3
1
1
2
1
1
3
3
2
0
0
0
0
2
0
1
1
2
1
4
1
2
4
3
0
1
4
2
3
2
0
0
0
0
0
0
0
0
0
0
0
3
2
2
2
1
2
1
0
0
0
0
0
0
0
0
0
0
0
0
7
1
1
4
1
4
0
2
0
0
2
0
0
0
0
0
2
1
0
0
0
0
0
0
0
0
0
0
0

## Sheet: Fig.2f-g
Amino Acid Number	Tau:S100B Signal Intensity / Tau Signal Intensity	Amino Acid Number	Tau:S100B Signal Intensity / Tau Signal Intensity Change
	arb. unit		arb. unit
Tau:S100B(EDTA)	Signal Intensity change	Tau:S100B(Ca2+)	Signal Intensity change
5	1.03008	5	1.02821
6	0.95672	6	0.94842
7	0.98419	7	0.99766
8	1.01736	8	0.99367
8	1.01793	8	0.69453
9	0.8644	9	0.77043
11	0.94844	11	0.8865
12	0.97618	12	0.90342
15	1.00184	15	0.95757
16	1.03224	16	1.01213
17	0.99974	17	0.96228
18	0.9982	18	0.95599
19	0.96069	19	0.96352
20	0.95552	20	0.93963
21	0.97961	21	0.91864
23	0.95048	23	0.6895
26	0.96369	26	0.93806
27	0.98493	27	0.99655
28	0.93921	28	0.94325
29	0.98003	29	0.9483
30	0.98583	30	0.96322
31	1.00103	31	0.94304
32	1.03357	32	0.8211
33	1.08968	33	0.89806
34	1.0259	34	0.97961
35	1.00206	35	0.98624
36	1.02837	36	0.99766
39	0.95504	39	0.94841
40	0.99815	40	0.98066
41	0.92512	41	0.93632
42	1.00233	42	1.01594
43	0.98064	43	0.94276
45	1.01102	45	0.98596
46	1.03461	46	1.05514
48	0.96416	48	0.90818
49	0.99785	49	1.00007
50	1.03612	50	1.09173
52	1.02438	52	0.96974
53	1.00236	53	0.94986
54	0.96705	54	0.90516
55	0.99852	55	0.95095
56	0.97671	56	0.98376
57	0.95672	57	0.94842
58	0.99757	58	0.98109
60	1.02715	60	0.86403
61	1.04772	61	0.98129
62	0.97132	62	0.87329
63	1.04514	63	0.92839
64	1.0521	64	1.05124
65	1.03475	65	0.98525
66	1.01535	66	0.95985
67	1.03634	67	1.02301
68	1.04224	68	1.02432
69	1.01164	69	1.02837
71	0.95786	71	0.86814
72	0.98913	72	0.92677
73	1.11431	73	0.94417
74	0.98537	74	0.86974
75	0.92753	75	1.03608
76	0.88463	77	0.84943
77	0.9911	79	0.96626
79	1.02236	80	0.89834
80	0.98716	81	0.94733
81	1.03062	82	0.90606
82	0.98288	83	0.92139
83	0.90535	84	0.92657
84	0.9994	86	0.97786
86	1.01611	87	0.94228
87	0.9884	88	0.84534
88	0.92578	89	0.80114
89	0.88608	90	0.94211
90	1.0005	91	0.9468
91	1.08277	92	0.9509
92	0.99452	94	1.02186
94	1.0662	95	0.6611
95	0.8397	96	0.88354
96	1.04458	97	0.99343
97	1.05117	99	0.95768
99	1.02739	100	0.95776
100	1.02942	101	0.92577
101	0.96968	102	1.07385
102	1.08472	103	0.93637
103	0.9686	104	0.97056
104	1.03846	105	0.86097
105	0.86176	106	0.93428
106	1.10302	107	0.94725
107	1.01168	108	0.93063
108	0.97866	109	0.97014
109	1.03411	110	0.9893
110	0.94899	111	0.97511
111	0.99262	113	0.95966
113	0.98593	114	0.86728
114	0.91252	115	0.98484
115	1.04773	116	1.0113
116	1.03986	117	0.96583
117	1.02043	118	1.06331
118	1.06912	119	0.91277
119	1.00159	120	0.79472
120	0.97754	122	0.71313
122	0.7417	123	1.01842
123	1.14622	125	1.11472
124	0.60566	126	0.8613
125	1.0318	127	0.96074
126	0.97989	128	0.84237
127	1.01126	130	1.03785
128	1.01249	131	0.97109
130	1.10944	132	1.00755
131	1.11399	133	0.98815
132	1.076	134	1.00442
133	1.0615	135	0.95786
134	1.05446	136	1.04422
135	1.01354	137	1.06279
136	1.12766	138	1.04709
137	1.16329	141	0.93617
138	1.13986	142	0.86688
141	0.97733	144	0.94344
142	1.00669	145	0.81072
144	0.95707	146	1.01358
145	0.99812	147	1.01339
146	1.07101	148	0.97224
147	1.11916	149	1.03478
148	0.99691	150	0.97559
149	1.03244	151	0.85848
150	1.07438	152	1.03773
151	0.95092	153	0.97511
152	1.05507	155	0.90111
153	0.99262	156	0.95081
155	1.03038	157	0.88961
156	1.00117	158	1.02968
157	0.83888	161	0.97786
158	0.97362	162	1.04463
161	1.01611	163	1.12194
162	1.29707	164	0.95095
163	1.09527	165	1.15808
164	0.99852	166	1.0664
165	1.26471	167	1.11134
166	1.24437	168	0.98507
167	1.19664	169	0.85891
168	1.09074	171	0.23738
169	1.11889	173	0.85643
170	0.52425	174	0.84897
171	0.91898	175	0.99357
173	0.95738	178	0.80114
174	0.98887	180	0.99841
175	1.31818	181	0.99481
178	0.88608	184	0.45307
180	1.05185	185	1.07475
181	1.02798	186	0.96984
184	0.56552	187	0.79979
185	1.30287	190	0.95458
186	1.14974	191	0.87138
187	0.92059	193	0.97625
190	1.12448	194	1.02019
191	1.0876	195	1.15909
192	0.83994	196	0.93731
193	1.00697	197	0.89019
194	1.01163	198	0.94042
195	1.10023	199	0.98559
196	0.93712	201	0.99655
197	0.94439	202	0.59343
198	1.18693	204	1.08712
199	1.31598	205	0.9312
201	0.98493	208	0.80677
202	0.98978	211	0.90016
204	1.26884	214	0.69107
205	1.08283	215	0.68229
208	1.01505	217	0.3784
209	0.99863	221	0.32016
211	0.88829	222	0.67922
212	1.15539	224	0.23476
214	1.1095	225	0.33628
215	0.95774	226	0.1504
217	0.92223	227	0.14638
220	0.28451	228	0.15536
221	1.08598	229	0.04951
222	0.90094	230	0.16435
224	0.74416	231	0.34185
225	1.0773	234	0.975
226	0.70321	243	0.00378
227	0.9136	244	0.95279
228	0.75567	245	0.50761
229	0.73678	246	0.04015
230	0.8915	248	0.65503
231	0.80556	252	0.1064
234	1.01185	253	0.52728
235	1.03461	256	0.16486
243	0.83186	257	0.27048
244	0.69965	259	0.08007
245	1.01505	261	0.03194
246	0.79432	264	0.08883
248	0.99487	265	0.44722
250	0.95835	266	0.1533
252	0.82339	267	0.15607
253	0.69822	273	0.47481
254	0.89124	274	0.15536
255	0.70495	275	0.00425
256	0.76055	276	0.02407
257	0.9183	277	0.15744
259	1.00707	278	0.06516
260	0.82708	281	0.16856
261	1.06737	284	0.01004
262	0.73567	285	0.01005
263	0.27941	286	0.0784
264	0.60566	287	0.00945
265	1.08244	297	0.03694
266	0.85606	300	0.07469
267	0.75567	306	0.11819
269	1.06953	308	0.04375
273	1.10096	310	0.02458
274	0.75567	313	0.01204
275	0.77847	314	0.0047
276	0.70057	315	0.22131
277	0.51582	316	0.00759
278	0.07644	318	0.02246
280	1.02236	326	0.47481
281	0.51452	327	0.19834
282	0.41286	328	0.22486
283	1.05511	336	0.44946
284	0.41201	338	0.11816
286	0.96126	339	0.07953
287	0.6239	340	0.20144
288	0.88558	341	0.32879
289	0.71924	342	0.02782
290	0.88888	343	0.09778
293	0.97671	345	0.01394
294	1.11674	348	0.01229
296	1.10567	349	0.000387856
297	0.77287	351	0.03199
298	0.6013	352	0.21506
300	0.99637	353	0.40334
303	1.14202	354	0.05926
306	0.63281	355	0.06925
308	0.37875	356	0.28799
309	0.27544	357	0.05558
310	0.383	359	0.19834
311	0.21582	360	0.02975
313	0.2196	363	0.23037
314	0.52425	369	0.25011
315	0.4514	371	0.01591
316	0.5788	372	0.00636
317	0.51897	376	0.05293
318	0.49313	378	0.02884
325	1.05432	379	0.04897
326	1.10096	381	0.08896
327	0.75173	383	0.03608
328	0.63791	386	0.16689
329	0.97529	387	0.16856
336	1.09019	390	0.21804
337	0.75402	391	0.14909
338	0.80564	392	0.02342
339	0.81041	393	0.06718
340	0.93913	394	0.06044
341	0.93675	395	0.07582
342	1.02248	396	0.13878
343	1.01314	399	0.67669
344	0.97642	400	0.42319
345	0.7217	401	0.86081
346	0.66006	403	0.73671
347	0.92059	404	0.60528
348	0.69059	409	0.94354
349	0.78356	411	0.97424
350	0.26805	412	0.87574
351	0.95311	415	1.08509
352	0.54897	416	1.0104
353	0.92549	418	0.60538
354	0.62995	420	0.89102
355	0.82916	421	0.85689
356	0.99224	422	0.59343
357	0.84838	424	0.63937
358	0.79299	426	0.67669
359	0.70495	427	0.71585
360	0.74915	429	0.69495
363	1.0736	430	0.88937
369	0.97509	431	0.6895
370	1.00564	432	0.85134
371	0.79876	433	0.75944
372	0.89912	434	0.76552
376	0.81128	435	0.97926
377	0.70337	436	0.77223
378	0.49083	437	0.67621
379	0.26242	438	0.78144
380	0.94615	440	0.95027
381	1.06885	441	0.92581
383	1.12296
384	1.02251
385	0.94492
386	1.00505
387	0.33181
388	1.03418
390	0.97619
391	0.85933
392	0.85798
393	0.8377
394	0.90721
395	0.78379
396	0.95928
399	0.9119
400	1.16429
401	1.15022
403	1.1306
404	1.10378
409	1.10174
411	0.95092
412	1.22067
413	1.00377
414	1.16941
415	1.02879
416	1.01966
418	1.05432
420	1.14419
421	1.14924
422	0.99242
424	0.96794
426	0.9119
427	1.00503
429	0.88248
430	0.92947
431	0.95048
432	0.95081
433	0.97832
434	1.29266
435	1.01042
436	0.98851
437	0.99805
438	0.97316
440	0.99345
441	1.01122

## Sheet: Fig.3b
Amino Acid Number	DeltaShift-K18	Amino Acid Number	DeltaShift-Tau	Amino Acid Number	DeltaShift-R2	Amino Acid Number	DeltaShift-R3
	ppm		ppm		ppm		ppm
	K18-S100B		Tau-S100B		R2-S100B		R3-S100B
1	0	1	0	1	0	1	0
2	0.08768	2	0.02899	2	0.06222	2	0.05533
3	0.5	3	0.05149	3	0.08638	3	0.07379
4	0.04312	4	0.00722	4	0.02733	4	0.02615
5	0.05241	5	0.0237	5	0.03382	5	0.05292
6	0.04915	6	0.02844	6	0.02874	6	0.00705
7		7		7	0	7	0
8	0.09111	8	0.03043	8	0.07394	8	0.05218
9	0.08584	9	0.02941	9	0.18163	9	0.12643
10	0.01709	10	0.02906	10	0.10041	10	0.11345
11	0.08076	11	0.01593	11	0.02171	11	0.02033
12	0.45406	12	0.08474	12	0.4462	12	0.46437
13	0.14929	13	0.03225	13	0.06024	13	0.06373
14	0.05022	14	0.01926	14	0.01375	14	0.04198
15		15		15	0	15	0.04031
16	0.28775	16	0.07479	16	0.18379	16	0.2169
17		17	0.01178	17	0.015	17	0.01846
18		18	0.02548	18	0.07361	18	0.09135
19	0.01375	19	0.0621	19	0.0678	19	0.07112
20	0.5	20	0.00811	20	0.01485	20	0.01933
21	0.13471	21	0.009	21	0.02756	21	0.02938
22		22		22	0	22	0
23		23		23	0	23	0
24		24	0.01834	24	0.0209	24	0.01826
25	0.07571	25	0.05116	25	0.03054	25	0.02052
26	0.10057	26	0.02492	26	0.06363	26	0.06933
27	0.03058	27	0.02265	27	0.02799	27	0.02438
28	0.05843	28	0.00713	28	0.01774	28	0.01968
29	0.0395	29	0.01256	29	0.033	29	0.01979
30	0.08657	30	0.022	30	0.06699	30	0.05692
31	0.03944	31	0.02	31	0.02227	31	0.01861
32	0.12405	32	0.0658	32	0.04195	32	0.06771
33	0.11432	33	0.03834	33	0.02801	33	0.02675
34	0.09135	34	0.03027	34	0.03509	34	0.03701
35	0.0123	35	0.01301	35	0.01323	35	0.01147
36	0.7125	36	0.06667	36	0.05275	36	0.05114
37	0.01319	37	0.02128	37	0.05993	37	0.04259
38	0.10002	38	0.04017	38	0.04764	38	0.02961
39	0.06045	39	0.01552	39	0.01217	39	0.02296
40	0.17894	40	0.05167	40	0.15173	40	0.12832
41	0.24216	41	0.10592	41	0.08908	41	0.06773
42	0.16472	42	0.0535	42	0.07173	42	0.04266
43	0.10696	43	0.2	43	0	43	0
44	0.28963	44	0.02207	44	0.08814	44	0.15621
45	0.5	45	0.2	45	0.2102	45	0.22861
46		46	0.04551	46	0.23793	46	0.23356
47	0.5	47	0.04986	47	0	47	0
48	0.14535	48	0.09483	48	0.01103	48	0.03673
49	0.5	49	0.00939	49	0.01267	49	0.02622
50	0.03514	50	0.05757	50	0.16706	50	0.13958
51	0.5	51	0.04626	51	0.04459	51	0.03506
52	0.06522	52	0.13028	52	0.0838	52	0.05629
53	0.5	53	0.05063	53	0.03146	53	0.01961
54	0.08066	54	0.2	54	0.15952	54	0.15133
55	0.5	55	0.02396	55	0.03524	55	0.03316
56	0.5	56	0.04473	56	0.19153	56	0.09919
57	0.5	57	0.13011	57	0.04306	57	0.02578
58	0.36262	58	0.01048	58	0.06867	58	0.08154
59	0.02429	59	0.15947	59	0.15332	59	0.05225
60	0.29481	60	0.2	60	0.07266	60	0.0915
61	0.12733	61	0.01676	61	0.13539	61	0.14315
62	0.04686	62	0.00531	62	0.04319	62	0.0083
63	0.01004	63	0.02881	63	0.02132	63	0.01021
64	0.20642	64	0.02563	64	0.03151	64	0.02208
65	0.03638	65	0.0118	65	0.07855	65	0.07473
66	0.03361	66	0.00508	66	0.01132	66	0.01096
67	0.03736	67	0.0879	67	0.02198	67	0.0162
68	0.09705	68	0.04141	68	0.01817	68	0.02145
69	0.10735	69	0.051	69	0.04539	69	0.05332
70	0.26138	70	0.03252	70	0.05138	70	0.05044
71	0.09092	71	0.01348	71	0.13856	71	0.15115
72	0.06143	72	0.2	72	0.03558	72	0.05519
73	0.5	73	0.03056	73	0.11105	73	0.0652
74	0.24391	74	0.0614	74	0.12449	74	0.125
75	0.18284	75	0.2	75	0.17445	75	0.15886
76	0.36675	76	0.2	76	0.06707	76	0.06339
77	0.5	77	0.08402	77	0.11724	77	0.13004
78	0.5	78	0.00434	78	0.29535	78	0.33699
79	0.00856	79		79	0.19055	79	0.20527
80		80		80	0.04326	80	0.02907
81		81	0.2	81	0	81	0
82	0.19377	82	0.2	82	0	82	0
83	0.5	83	0.2	83	0.37771	83	0.40993
84	0.5	84	0.03274	84	0.30186	84	0.47601
85	0.5	85	0.2288	85	0.17427	85	0.15832
86	0.0229	86	0.02512	86	0.12569	86	0.11858
87	0.5	87	0.02631	87	0.08295	87	0.18148
88	0.5	88		88	0	88	0.04013
89		89	0.05287	89	0.0765	89	0.12544
90	0.06972	90		90	0	90	0.03953
91		91		91	0.02605	91	0.02487

## Sheet: Fig.4a
Experimental Data									Fitted Data
Time	Fibril mass	Time	Fibril mass	Time	Fibril mass	Time	Fibril mass		Time	Fibril mass	Time	Fibril mass	Time	Fibril mass	Time	Fibril mass
hours		hours		hours		hours			hours		hours		hours		hours
	Tau alone		+0.5xApo-S100B		+1xApo-S100B		+4xApo-S100B			Tau alone		+0.5xApo-S100B		+1xApo-S100B		+4xApo-S100B
0.66667	0	1.66667	4.72242e-17	1.11111	5.71401e-17	1.11111	-9.42017e-18		0.54825	0.000269477	1.6447	0.000351876	1.0965	0.000358237	1.0965	0.000301024
0.77778	0.000137118	1.77778	-0.000170416	1.22222	-0.000141084	1.22222	-0.000147308		1.90231	0.00312	2.7993	0.00102	2.24563	0.00149	2.22896	0.00124
0.88889	0.000137118	2.03833	0.000511247	1.44444	-7.05418e-05	1.44444	-7.3654e-05		3.25637	0.00881	3.9539	0.00203	3.39475	0.00338	3.36142	0.0028
1	0.000274236	2.14944	0.000340832	1.55556	-0.000211625	1.55556	-0.000220962		4.61042	0.01699	5.1085	0.00339	4.54388	0.00602	4.49388	0.00498
1.11111	0.000137118	2.26056	0.000255624	1.66667	5.71401e-17	1.66667	-0.000147308		5.96448	0.02739	6.2631	0.0051	5.69301	0.0094	5.62634	0.00779
1.22222	0	2.37167	-0.000170416	1.77778	-0.000141084	1.77778	-0.000294616		7.31854	0.03971	7.41769	0.00717	6.84213	0.01351	6.7588	0.01122
1.44444	-6.85589e-05	2.48278	-0.000170416	2.03833	0.000352709	2.03833	0.000589232		8.6726	0.05372	8.57229	0.00962	7.99126	0.01835	7.89126	0.01528
1.55556	0.000137118	2.59389	-8.52079e-05	2.14944	5.71401e-17	2.14944	0.000441924		10.0267	0.06918	9.72689	0.01244	9.14038	0.02392	9.02372	0.01998
1.66667	0.000205677	2.705	-0.000255624	2.26056	7.05418e-05	2.26056	7.3654e-05		11.3807	0.08589	10.8815	0.01565	10.2895	0.03021	10.1562	0.02532
1.77778	0.000274236	2.81611	-0.000170416	2.37167	5.71401e-17	2.37167	-0.000147308		12.7348	0.10366	12.0361	0.01928	11.4386	0.03724	11.2886	0.03131
2.03833	0.000959824	2.92722	-0.000170416	2.48278	-7.05418e-05	2.48278	-0.000220962		14.0888	0.12231	13.1907	0.02333	12.5878	0.045	12.4211	0.03798
2.14944	0.00103	3.03833	-8.52079e-05	2.59389	-0.000141084	2.59389	-7.3654e-05		15.4429	0.1417	14.3453	0.02782	13.7369	0.0535	13.5536	0.04533
2.26056	0.00103	3.37167	-8.52079e-05	2.705	5.71401e-17	2.705	-0.000220962		16.7969	0.16167	15.4999	0.03277	14.886	0.06273	14.686	0.05337
2.37167	0.000891266	3.48278	4.72242e-17	2.81611	5.71401e-17	2.81611	-0.000294616		18.151	0.18211	16.6545	0.0382	16.0351	0.0727	15.8185	0.06212
2.48278	0.00117	3.92722	-8.52079e-05	2.92722	-7.05418e-05	2.92722	-7.3654e-05		19.5051	0.2029	17.8091	0.04413	17.1843	0.08341	16.9509	0.07158
2.59389	0.00117	4.03833	8.52079e-05	3.03833	5.71401e-17	3.03833	-0.00036827		20.8591	0.22393	18.9637	0.05059	18.3334	0.09486	18.0834	0.08178
2.705	0.00151	4.26056	-8.52079e-05	3.37167	-7.05418e-05	3.37167	-0.000147308		22.2132	0.24511	20.1183	0.05759	19.4825	0.10703	19.2158	0.09271
2.81611	0.00144	4.37167	4.72242e-17	3.48278	5.71401e-17	3.48278	-0.00036827		23.5672	0.26636	21.2729	0.06515	20.6317	0.11993	20.3483	0.10438
2.92722	0.00158	4.59389	4.72242e-17	3.92722	0.000141084	3.92722	-9.42017e-18		24.9213	0.2876	22.4275	0.0733	21.7808	0.13354	21.4808	0.1168
3.03833	0.00185	4.705	0.000255624	4.03833	0.000423251	4.03833	0.000220962		26.2753	0.30877	23.5821	0.08206	22.9299	0.14784	22.6132	0.12997
3.37167	0.00233	4.81611	0.000170416	4.26056	0.000352709	4.26056	-9.42017e-18		27.6294	0.32981	24.7367	0.09143	24.079	0.16283	23.7457	0.14387
3.48278	0.00267	4.92722	0.000170416	4.37167	0.000493792	4.37167	0.000294616		28.9835	0.35066	25.8913	0.10145	25.2281	0.17847	24.8782	0.1585
3.92722	0.00391	5.03833	0.000170416	4.59389	0.000634876	4.59389	0.000220962		30.3375	0.37129	27.0459	0.11212	26.3773	0.19474	26.0106	0.17385
4.03833	0.00432	5.14944	0.00042604	4.705	0.000423251	4.705	0.000441924		31.6916	0.39165	28.2005	0.12346	27.5264	0.2116	27.1431	0.18988
4.26056	0.00466	5.26056	0.000170416	4.81611	0.000634876	4.81611	0.00036827		33.0456	0.4117	29.3551	0.13547	28.6755	0.22902	28.2755	0.20658
4.37167	0.00548	5.48278	0.000170416	4.92722	0.000705418	4.92722	0.000441924		34.3997	0.43142	30.5097	0.14816	29.8247	0.24696	29.408	0.22391
4.59389	0.0059	5.59389	0.000511247	5.03833	0.000987585	5.03833	0.000441924		35.7538	0.45078	31.6643	0.16152	30.9738	0.26538	30.5404	0.24183
4.705	0.00644	5.705	0.000340832	5.14944	0.000705418	5.14944	0.000589232		37.1078	0.46976	32.8189	0.17556	32.1229	0.28421	31.6729	0.26031
4.81611	0.00658	5.81611	0.000340832	5.26056	0.000917043	5.26056	0.000589232		38.4619	0.48833	33.9735	0.19025	33.272	0.30342	32.8054	0.27927
4.92722	0.0072	5.92722	0.000511247	5.48278	0.0012	5.48278	0.000515578		39.8159	0.5065	35.1281	0.20559	34.4212	0.32294	33.9378	0.29869
5.03833	0.00782	6.03833	0.00042604	5.59389	0.00113	5.59389	0.00073654		41.17	0.52423	36.2827	0.22154	35.5703	0.34272	35.0703	0.31848
5.14944	0.0083	6.14944	0.000255624	5.705	0.0012	5.705	0.000810194		42.5241	0.54154	37.4373	0.23809	36.7194	0.3627	36.2028	0.3386
5.26056	0.00871	6.26056	0.00042604	5.81611	0.00106	5.81611	0.00103		43.8781	0.55839	38.5919	0.2552	37.8685	0.38282	37.3352	0.35898
5.48278	0.01001	6.37167	0.000511247	5.92722	0.00141	5.92722	0.000662886		45.2322	0.5748	39.7465	0.27283	39.0177	0.40301	38.4677	0.37954
5.59389	0.01049	6.48278	0.000766871	6.03833	0.00148	6.03833	0.000957502		46.5862	0.59076	40.9011	0.29093	40.1668	0.42321	39.6001	0.40022
5.705	0.01083	6.705	0.000766871	6.14944	0.00113	6.14944	0.000515578		47.9403	0.60627	42.0557	0.30946	41.3159	0.44337	40.7326	0.42096
5.81611	0.01152	6.81611	0.000852079	6.26056	0.00176	6.26056	0.00103		49.2943	0.62133	43.2103	0.32836	42.465	0.46343	41.865	0.44168
5.92722	0.0122	7.03833	0.000852079	6.37167	0.0019	6.37167	0.00103		50.6484	0.63594	44.3649	0.34758	43.6142	0.48334	42.9975	0.46231
6.03833	0.01289	7.26056	0.000852079	6.48278	0.00162	6.48278	0.00133		52.0025	0.6501	45.5195	0.36704	44.7633	0.50303	44.13	0.48281
6.14944	0.01303	7.37167	0.00102	6.705	0.0019	6.705	0.0014		53.3565	0.66381	46.6741	0.3867	45.9124	0.52246	45.2624	0.50309
6.26056	0.01433	7.48278	0.00111	6.81611	0.00226	6.81611	0.0014		54.7106	0.67709	47.8287	0.40649	47.0615	0.54159	46.3949	0.52312
6.37167	0.01495	7.59389	0.000937287	7.03833	0.00254	7.03833	0.00177		56.0646	0.68994	48.9833	0.42634	48.2107	0.56038	47.5273	0.54283
6.48278	0.0157	7.705	0.00128	7.26056	0.00289	7.26056	0.00206		57.4187	0.70237	50.1379	0.44619	49.3598	0.57878	48.6598	0.56217
6.705	0.01728	7.81611	0.00119	7.37167	0.00282	7.37167	0.00206		58.7728	0.71437	51.2925	0.46597	50.5089	0.59676	49.7923	0.58112
6.81611	0.01824	8.14944	0.00128	7.48278	0.00296	7.48278	0.00221		60.1268	0.72597	52.4471	0.48564	51.6581	0.61431	50.9247	0.59962
7.03833	0.01961	8.26056	0.00136	7.59389	0.00339	7.59389	0.00243		61.4809	0.73717	53.6016	0.50513	52.8072	0.63138	52.0572	0.61764
7.26056	0.02153	8.59389	0.00162	7.705	0.0036	7.705	0.00236		62.8349	0.74797	54.7563	0.52438	53.9563	0.64797	53.1896	0.63517
7.37167	0.02276	8.705	0.00179	7.81611	0.00381	7.81611	0.00287		64.189	0.75838	55.9109	0.54336	55.1054	0.66405	54.3221	0.65217
7.48278	0.02338	8.81611	0.00196	8.14944	0.00409	8.14944	0.00295		65.543	0.76843	57.0654	0.562	56.2546	0.67961	55.4546	0.66864
7.59389	0.02434	9.03833	0.00179	8.26056	0.00451	8.26056	0.00309		66.8971	0.7781	58.2201	0.58028	57.4037	0.69465	56.587	0.68454
7.705	0.02537	9.26056	0.00222	8.59389	0.00473	8.59389	0.00331		68.2511	0.78742	59.3747	0.59816	58.5528	0.70917	57.7195	0.69989
7.81611	0.02681	9.48278	0.00204	8.705	0.00529	8.705	0.00339		69.6052	0.79639	60.5292	0.61561	59.7019	0.72315	58.8519	0.71467
8.14944	0.02969	9.705	0.00247	8.81611	0.00557	8.81611	0.00412		70.9593	0.80503	61.6838	0.63259	60.8511	0.73659	59.9844	0.72888
8.26056	0.03023	9.81611	0.00239	9.03833	0.00585	9.03833	0.00405		72.3133	0.81334	62.8385	0.64909	62.0002	0.74952	61.1169	0.74253
8.59389	0.03428	9.92722	0.0023	9.26056	0.00642	9.26056	0.00427		73.6674	0.82133	63.993	0.66509	63.1493	0.76192	62.2493	0.75561
8.705	0.03503	10.0383	0.00273	9.48278	0.00684	9.48278	0.00471		75.0214	0.82901	65.1476	0.68057	64.2984	0.7738	63.3818	0.76814
8.81611	0.03634	10.1494	0.0029	9.705	0.00748	9.705	0.00516		76.3755	0.83639	66.3022	0.69553	65.4476	0.78518	64.5142	0.78012
9.03833	0.03894	10.2606	0.00307	9.81611	0.00762	9.81611	0.00545		77.7296	0.84348	67.4568	0.70997	66.5967	0.79607	65.6467	0.79157
9.26056	0.04182	10.3717	0.00332	9.92722	0.00783	9.92722	0.00538		79.0836	0.85029	68.6114	0.72387	67.7458	0.80647	66.7792	0.8025
9.48278	0.04408	10.4828	0.00307	10.0383	0.00804	10.0383	0.00567		80.4377	0.85683	69.766	0.73724	68.8949	0.8164	67.9116	0.81293
9.705	0.04662	10.5939	0.00324	10.1494	0.00861	10.1494	0.00597		81.7917	0.86311	70.9206	0.75009	70.0441	0.82588	69.0441	0.82286
9.81611	0.04779	10.705	0.00358	10.2606	0.00889	10.2606	0.00611		83.1458	0.86913	72.0752	0.76241	71.1932	0.83491	70.1765	0.83231
9.92722	0.04977	10.8161	0.00375	10.3717	0.00945	10.3717	0.00633		84.4998	0.87491	73.2298	0.77422	72.3423	0.84352	71.309	0.8413
10.0383	0.05183	10.9272	0.00392	10.4828	0.00959	10.4828	0.0067		85.8539	0.88045	74.3844	0.78553	73.4915	0.85172	72.4415	0.84985
10.1494	0.05279	11.0383	0.00383	10.5939	0.00988	10.5939	0.00707		87.208	0.88577	75.539	0.79634	74.6406	0.85952	73.5739	0.85798
10.2606	0.0543	11.1494	0.00392	10.705	0.01037	10.705	0.00722		88.562	0.89086	76.6936	0.80667	75.7897	0.86693	74.7064	0.86569
10.3717	0.05581	11.2606	0.00426	10.8161	0.01079	10.8161	0.00751		89.9161	0.89574	77.8482	0.81654	76.9388	0.87398	75.8388	0.87301
10.4828	0.05738	11.3717	0.00426	10.9272	0.01108	10.9272	0.00781		91.2701	0.90042	79.0028	0.82595	78.088	0.88068	76.9713	0.87995
10.5939	0.05896	11.4828	0.00443	11.0383	0.0115	11.0383	0.00795		92.6242	0.9049	80.1574	0.83492	79.2371	0.88704	78.1038	0.88653
10.705	0.06067	11.705	0.00469	11.1494	0.01192	11.1494	0.00825		93.9783	0.90919	81.312	0.84346	80.3862	0.89308	79.2362	0.89277
10.8161	0.06246	11.8161	0.00486	11.2606	0.01242	11.2606	0.00862		95.3323	0.9133	82.4666	0.8516	81.5353	0.89881	80.3687	0.89868
10.9272	0.06397	11.9272	0.00503	11.3717	0.01263	11.3717	0.00869		96.6864	0.91724	83.6212	0.85934	82.6845	0.90424	81.5011	0.90428
11.0383	0.06527	12.1494	0.00545	11.4828	0.01312	11.4828	0.00913		98.0404	0.92101	84.7758	0.8667	83.8336	0.9094	82.6336	0.90958
11.1494	0.06678	12.3717	0.00588	11.705	0.01404	11.705	0.01002		99.3945	0.92461	85.9304	0.8737	84.9827	0.91428	83.7661	0.91459
11.2606	0.06856	12.4828	0.00588	11.8161	0.0146	11.8161	0.01016		100.749	0.92806	87.085	0.88035	86.1318	0.91891	84.8985	0.91933
11.3717	0.06966	12.705	0.00639	11.9272	0.0151	11.9272	0.01061		102.103	0.93136	88.2396	0.88667	87.281	0.9233	86.031	0.92382
11.4828	0.07178	12.8161	0.00648	12.1494	0.01608	12.1494	0.01105		103.457	0.93451	89.3942	0.89267	88.4301	0.92746	87.1634	0.92807
11.705	0.07487	12.9272	0.00682	12.3717	0.01721	12.3717	0.01223		104.811	0.93753	90.5488	0.89836	89.5792	0.9314	88.2959	0.93208
11.8161	0.07685	13.0383	0.0069	12.4828	0.01749	12.4828	0.01252		106.165	0.94041	91.7034	0.90376	90.7284	0.93512	89.4283	0.93587
11.9272	0.07877	13.2606	0.00733	12.705	0.01898	12.705	0.01304		107.519	0.94317	92.858	0.90889	91.8775	0.93865	90.5608	0.93946
12.1494	0.0822	13.3717	0.00792	12.8161	0.01933	12.8161	0.01377		108.873	0.94581	94.0126	0.91374	93.0266	0.942	91.6933	0.94285
12.3717	0.08597	13.4828	0.00792	12.9272	0.0201	12.9272	0.01407		110.227	0.94833	95.1672	0.91835	94.1757	0.94516	92.8257	0.94605
12.4828	0.08755	13.5939	0.00792	13.0383	0.02074	13.0383	0.01451		111.581	0.95074	96.3218	0.92272	95.3248	0.94815	93.9582	0.94908
12.705	0.09132	13.705	0.00861	13.2606	0.0218	13.2606	0.01554		112.935	0.95304	97.4764	0.92686	96.474	0.95098	95.0906	0.95193
12.8161	0.0931	13.9272	0.00878	13.3717	0.02243	13.3717	0.01584		114.289	0.95523	98.631	0.93078	97.6231	0.95366	96.2231	0.95463
12.9272	0.09447	14.0383	0.00912	13.4828	0.02314	13.4828	0.01635		115.643	0.95733	99.7856	0.93449	98.7722	0.9562	97.3556	0.95718
13.0383	0.09694	14.1494	0.0092	13.5939	0.02391	13.5939	0.01694		116.997	0.95933	100.94	0.93801	99.9214	0.9586	98.488	0.95959
13.2606	0.10071	14.2606	0.00971	13.705	0.02455	13.705	0.0176				102.095	0.94135	101.07	0.96086	99.6205	0.96186
13.3717	0.10229	14.3717	0.00963	13.9272	0.02624	13.9272	0.01893				103.249	0.9445	102.22	0.96301	100.753	0.96401
13.4828	0.10394	14.4828	0.01048	14.0383	0.02695	14.0383	0.01937				104.404	0.94749	103.369	0.96504	101.885	0.96604
13.5939	0.10668	14.5939	0.01057	14.1494	0.02716	14.1494	0.01974				105.559	0.95032	104.518	0.96695	103.018	0.96795
13.705	0.10764	14.705	0.01108	14.2606	0.02801	14.2606	0.02033				106.713	0.953	105.667	0.96877	104.15	0.96975
13.9272	0.11223	14.8161	0.01116	14.3717	0.02899	14.3717	0.02121				107.868	0.95554	106.816	0.97048	105.283	0.97146
14.0383	0.1136	14.9272	0.01142	14.4828	0.02963	14.4828	0.02165				109.022	0.95794	107.965	0.9721	106.415	0.97307
14.1494	0.116	15.0383	0.01227	14.5939	0.03047	14.5939	0.02217				110.177	0.96021	109.114	0.97364	107.548	0.97459
14.2606	0.11758	15.1494	0.01227	14.705	0.03125	14.705	0.02283				111.332	0.96236	110.263	0.97509	108.68	0.97602
14.3717	0.11929	15.2606	0.01261	14.8161	0.03203	14.8161	0.02335				112.486	0.96439	111.413	0.97646	109.813	0.97737
14.4828	0.12128	15.3717	0.01278	14.9272	0.03287	14.9272	0.02431				113.641	0.96632	112.562	0.97775	110.945	0.97865
14.5939	0.12341	15.4828	0.01295	15.0383	0.03393	15.0383	0.0249				114.795	0.96814	113.711	0.97897	112.078	0.97986
14.705	0.12491	15.5939	0.01363	15.1494	0.03499	15.1494	0.02593				115.95	0.96987	114.86	0.98013	113.21	0.98099
14.8161	0.12779	15.705	0.01423	15.2606	0.03534	15.2606	0.02652
14.9272	0.12903	15.8161	0.01423	15.3717	0.03633	15.3717	0.02674
15.0383	0.1315	15.9272	0.01457	15.4828	0.03746	15.4828	0.02769
15.1494	0.133	16.0383	0.01483	15.5939	0.03823	15.5939	0.0285
15.2606	0.13465	16.1494	0.01551	15.705	0.03943	15.705	0.02924
15.3717	0.13753	16.2606	0.01551	15.8161	0.04049	15.8161	0.03035
15.4828	0.13911	16.3717	0.01619	15.9272	0.0412	15.9272	0.03079
15.5939	0.14178	16.4828	0.0167	16.0383	0.04233	16.0383	0.03204
15.705	0.14349	16.5939	0.01713	16.1494	0.04296	16.1494	0.03256
15.8161	0.14459	16.705	0.01747	16.2606	0.04416	16.2606	0.03322
15.9272	0.14706	16.8161	0.01789	16.3717	0.04515	16.3717	0.03432
16.0383	0.15014	16.9272	0.01815	16.4828	0.04613	16.4828	0.03499
16.1494	0.15008	17.0383	0.01892	16.5939	0.04677	16.5939	0.03624
16.2606	0.15309	17.1494	0.01951	16.705	0.0479	16.705	0.03653
16.3717	0.15446	17.2606	0.01977	16.8161	0.04945	16.8161	0.03771
16.4828	0.15748	17.3717	0.02045	16.9272	0.05044	16.9272	0.03859
16.5939	0.15988	17.4828	0.02096	17.0383	0.05157	17.0383	0.03933
16.705	0.16132	17.5939	0.02113	17.1494	0.05291	17.1494	0.04058
16.8161	0.16242	17.8453	0.02309	17.2606	0.05354	17.2606	0.0411
16.9272	0.16502	17.9564	0.02309	17.3717	0.05474	17.3717	0.04272
17.0383	0.16735	18.0675	0.0236	17.4828	0.05594	17.4828	0.04412
17.1494	0.16955	18.1786	0.02411	17.5939	0.05714	17.5939	0.04463
17.2606	0.17057	18.2897	0.02454	17.8453	0.06102	17.8453	0.04861
17.3717	0.17387	18.4008	0.02497	17.9564	0.06116	17.9564	0.04876
17.4828	0.17592	18.5119	0.02556	18.0675	0.06271	18.0675	0.04927
17.5939	0.17702	18.6231	0.02633	18.1786	0.06306	18.1786	0.05001
17.8453	0.18669	18.7342	0.02676	18.2897	0.06384	18.2897	0.05082
17.9564	0.18655	18.8453	0.02701	18.4008	0.06511	18.4008	0.05229
18.0675	0.18717	18.9564	0.02829	18.5119	0.06666	18.5119	0.05384
18.1786	0.18758	19.0675	0.02854	18.6231	0.06765	18.6231	0.05465
18.2897	0.18929	19.1786	0.02923	18.7342	0.06885	18.7342	0.05649
18.4008	0.19101	19.2897	0.02948	18.8453	0.0704	18.8453	0.05693
18.5119	0.19464	19.4008	0.03059	18.9564	0.07216	18.9564	0.05833
18.6231	0.19594	19.5119	0.03102	19.0675	0.07294	19.0675	0.05981
18.7342	0.19635	19.6231	0.03204	19.1786	0.07477	19.1786	0.06062
18.8453	0.19903	19.7342	0.03255	19.2897	0.07562	19.2897	0.06187
18.9564	0.20088	19.8453	0.03306	19.4008	0.07689	19.4008	0.06327
19.0675	0.20396	19.9564	0.034	19.5119	0.07858	19.5119	0.06511
19.1786	0.20561	20.0675	0.03451	19.6231	0.08014	19.6231	0.06621
19.2897	0.2065	20.1786	0.03553	19.7342	0.08155	19.7342	0.06776
19.4008	0.20924	20.2897	0.03613	19.8453	0.08275	19.8453	0.0696
19.5119	0.21116	20.4008	0.03698	19.9564	0.0843	19.9564	0.07019
19.6231	0.21397	20.5119	0.03732	20.0675	0.08564	20.0675	0.07181
19.7342	0.21493	20.6231	0.03817	20.1786	0.0867	20.1786	0.07336
19.8453	0.21822	20.7342	0.03945	20.2897	0.08839	20.2897	0.07476
19.9564	0.21911	20.8453	0.0403	20.4008	0.08931	20.4008	0.07564
20.0675	0.22083	20.9564	0.04116	20.5119	0.09072	20.5119	0.07734
20.1786	0.22309	21.0675	0.04184	20.6231	0.09276	20.6231	0.07925
20.2897	0.22446	21.1786	0.04243	20.7342	0.09438	20.7342	0.08072
20.4008	0.22631	21.2897	0.04354	20.8453	0.09608	20.8453	0.08227
20.5119	0.22906	21.4008	0.04439	20.9564	0.09777	20.9564	0.0836
20.6231	0.23097	21.5119	0.04507	21.0675	0.09911	21.0675	0.08536
20.7342	0.23262	21.6231	0.04823	21.1786	0.10031	21.1786	0.08676
20.8453	0.23379	21.7342	0.04899	21.2897	0.10165	21.2897	0.08853
20.9564	0.23728	21.8453	0.04934	21.4008	0.10334	21.4008	0.09001
21.0675	0.23948	21.9564	0.04985	21.5119	0.1049	21.5119	0.09148
21.1786	0.24092	22.0675	0.05095	21.6231	0.11117	21.6231	0.09744
21.2897	0.2438	22.1786	0.05121	21.7342	0.11139	21.7342	0.09789
21.4008	0.24441	22.2897	0.05232	21.8453	0.11258	21.8453	0.09965
21.5119	0.24722	22.4008	0.05368	21.9564	0.11301	21.9564	0.10098
21.6231	0.256	22.5119	0.05445	22.0675	0.11484	22.0675	0.10194
21.7342	0.25723	22.6231	0.05539	22.1786	0.11668	22.1786	0.10334
21.8453	0.25703	22.7342	0.05658	22.2897	0.11809	22.2897	0.10555
21.9564	0.2573	22.8453	0.05726	22.4008	0.11858	22.4008	0.10731
22.0675	0.25826	22.9564	0.05862	22.5119	0.12077	22.5119	0.1093
22.1786	0.26176	23.0675	0.0593	22.6231	0.12225	22.6231	0.11048
22.2897	0.26299	23.1786	0.06067	22.7342	0.12401	22.7342	0.11225
22.4008	0.26327	23.2897	0.06143	22.8453	0.12571	22.8453	0.1138
22.5119	0.26621	23.4008	0.06288	22.9564	0.1274	22.9564	0.11571
22.6231	0.26841	23.5119	0.06357	23.0675	0.12902	23.0675	0.11785
22.7342	0.26937	23.6231	0.06467	23.1786	0.13078	23.1786	0.11954
22.8453	0.27115	23.7342	0.06527	23.2897	0.1322	23.2897	0.12116
22.9564	0.27362	23.8453	0.06638	23.4008	0.13452	23.4008	0.12293
23.0675	0.27595	23.9564	0.06791	23.5119	0.1365	23.5119	0.12462
23.1786	0.27718	24.0675	0.06927	23.6231	0.13664	23.6231	0.12676
23.2897	0.27897	24.1786	0.06979	23.7342	0.13869	23.7342	0.12801
23.4008	0.28287	24.2897	0.0714	23.8453	0.14024	23.8453	0.13051
23.5119	0.28226	24.4008	0.07209	23.9564	0.14249	23.9564	0.13162
23.6231	0.28349	24.5119	0.07345	24.0675	0.14454	24.0675	0.13376
23.7342	0.28644	24.6231	0.07413	24.1786	0.14609	24.1786	0.13538
23.8453	0.28863	24.7342	0.07524	24.2897	0.14694	24.2897	0.13648
23.9564	0.28987	24.8453	0.0766	24.4008	0.14849	24.4008	0.13876
24.0675	0.29357	24.9564	0.07788	24.5119	0.15089	24.5119	0.14142
24.1786	0.29227	25.0675	0.0795	24.6231	0.15174	24.6231	0.14304
24.2897	0.29542	25.1786	0.08052	24.7342	0.15378	24.7342	0.14532
24.4008	0.29624	25.2897	0.08197	24.8453	0.15533	24.8453	0.14723
24.5119	0.29837	25.4008	0.08316	24.9564	0.1578	24.9564	0.1504
24.6231	0.3009	25.5119	0.08461	25.0675	0.15886	25.0675	0.15099
24.7342	0.30166	25.6231	0.08589	25.1786	0.16105	25.1786	0.15313
24.8453	0.3031	25.7342	0.08717	25.2897	0.16288	25.2897	0.15475
24.9564	0.30639	25.8453	0.0881	25.4008	0.16457	25.4008	0.1571
25.0675	0.30804	25.9564	0.08921	25.5119	0.16711	25.5119	0.1599
25.1786	0.30961	26.0675	0.09049	25.6231	0.16796	25.6231	0.16174
25.2897	0.3129	26.1786	0.09151	25.7342	0.17008	25.7342	0.16329
25.4008	0.31434	26.2897	0.09373	25.8453	0.1717	25.8453	0.1655
25.5119	0.31619	26.4008	0.09475	25.9564	0.17367	25.9564	0.16742
25.6231	0.31804	26.5119	0.09577	26.0675	0.17431	26.0675	0.16904
25.7342	0.32003	26.6503	0.10148	26.1786	0.17558	26.1786	0.17117
25.8453	0.32106	26.7614	0.10157	26.2897	0.17889	26.2897	0.17368
25.9564	0.32319	26.8725	0.10174	26.4008	0.18023	26.4008	0.17463
26.0675	0.32394	26.9836	0.10157	26.5119	0.18263	26.5119	0.17662
26.1786	0.32634	27.0947	0.10259	26.6503	0.19244	26.6503	0.18657
26.2897	0.32867	27.2058	0.10387	26.7614	0.19124	26.7614	0.18686
26.4008	0.32895	27.3169	0.10557	26.8725	0.19053	26.8725	0.18576
26.5119	0.33162	27.4281	0.10634	26.9836	0.19039	26.9836	0.18583
26.6503	0.34657	27.5392	0.10779	27.0947	0.19166	27.0947	0.18796
26.7614	0.34444	27.6503	0.10949	27.2058	0.19279	27.2058	0.18981
26.8725	0.34252	27.7614	0.11179	27.3169	0.1935	27.3169	0.19172
26.9836	0.34094	27.8725	0.11256	27.4281	0.19554	27.4281	0.19327
27.0947	0.34033	27.9836	0.11341	27.5392	0.19893	27.5392	0.19511
27.2058	0.34314	28.0947	0.11546	27.6503	0.19921	27.6503	0.19747
27.3169	0.343	28.2058	0.11682	27.7614	0.2014	27.7614	0.19842
27.4281	0.34465	28.3169	0.11742	27.8725	0.2033	27.8725	0.20049
27.5392	0.34828	28.4281	0.11997	27.9836	0.20429	27.9836	0.20373
27.6503	0.34848	28.5392	0.12117	28.0947	0.20676	28.0947	0.20608
27.7614	0.34944	28.6503	0.12355	28.2058	0.20859	28.2058	0.20837
27.8725	0.3515	28.7614	0.12398	28.3169	0.21148	28.3169	0.20984
27.9836	0.35356	28.8725	0.12526	28.4281	0.21247	28.4281	0.21161
28.0947	0.35616	28.9836	0.12756	28.5392	0.21424	28.5392	0.2136
28.2058	0.35692	29.0947	0.12807	28.6503	0.21685	28.6503	0.21676
28.3169	0.35849	29.2058	0.12943	28.7614	0.21875	28.7614	0.21883
28.4281	0.36041	29.3169	0.13199	28.8725	0.21889	28.8725	0.22052
28.5392	0.3637	29.4281	0.13284	28.9836	0.22284	28.9836	0.2231
28.6503	0.3637	29.5392	0.13505	29.0947	0.22496	29.0947	0.22494
28.7614	0.3659	29.6503	0.13522	29.2058	0.22524	29.2058	0.22715
28.8725	0.36816	29.7614	0.13863	29.3169	0.22693	29.3169	0.22928
28.9836	0.37063	29.8725	0.13983	29.4281	0.22968	29.4281	0.23083
29.0947	0.37049	29.9836	0.14059	29.5392	0.23039	29.5392	0.23341
29.2058	0.37323	30.0947	0.1417	29.6503	0.23124	29.6503	0.23444
29.3169	0.37337	30.2058	0.14434	29.7614	0.23385	29.7614	0.23753
29.4281	0.37714	30.3169	0.14647	29.8725	0.23751	29.8725	0.24011
29.5392	0.37666	30.4281	0.1469	29.9836	0.23864	29.9836	0.24092
29.6503	0.3781	30.5392	0.14937	30.0947	0.23984	30.0947	0.24276
29.7614	0.38043	30.6503	0.15073	30.2058	0.24238	30.2058	0.24637
29.8725	0.38455	30.7614	0.15176	30.3169	0.24372	30.3169	0.24733
29.9836	0.38304	30.8725	0.15337	30.4281	0.24711	30.4281	0.2491
30.0947	0.38619	30.9836	0.15491	30.5392	0.24901	30.5392	0.25337
30.2058	0.3864	31.0947	0.1561	30.6503	0.25099	30.6503	0.25447
30.3169	0.38969	31.2058	0.15806	30.7614	0.25402	30.7614	0.25676
30.4281	0.39003	31.3169	0.15619	30.8725	0.25628	30.8725	0.25911
30.5392	0.39312	31.5392	0.16403	30.9836	0.25783	30.9836	0.26199
30.6503	0.39435	31.6503	0.1653	31.0947	0.26016	31.0947	0.26228
30.7614	0.396	31.7614	0.16692	31.2058	0.26192	31.2058	0.26633
30.8725	0.39771	31.8725	0.16854	31.3169	0.25663	31.3169	0.25845
30.9836	0.401	31.9836	0.16982	31.5392	0.2701	31.5392	0.2723
31.0947	0.40025	32.0947	0.16863	31.6503	0.27222	31.6503	0.27443
31.2058	0.40271	32.2058	0.17084	31.7614	0.27271	31.7614	0.27606
31.3169	0.39113	32.3169	0.17331	31.8725	0.27645	31.8725	0.27812
31.5392	0.40573	32.5392	0.17945	31.9836	0.27956	31.9836	0.28062
31.6503	0.40875	32.6503	0.1797	32.0947	0.27674	32.0947	0.2776
31.7614	0.40786	32.7614	0.18286	32.2058	0.28026	32.2058	0.2804
31.8725	0.41094	32.8725	0.18396	32.3169	0.28442	32.3169	0.28335
31.9836	0.41368	32.9836	0.1855	32.5392	0.29282	32.5392	0.29138
32.0947	0.40868	33.0947	0.18678	32.6503	0.29338	32.6503	0.29373
32.2058	0.40998	33.2058	0.18814	32.7614	0.29712	32.7614	0.29624
32.3169	0.41464	33.3169	0.19078	32.8725	0.29994	32.8725	0.29815
32.5392	0.42253	33.4281	0.19146	32.9836	0.3015	32.9836	0.3011
32.6503	0.42321	33.5392	0.19453	33.0947	0.30432	33.0947	0.30242
32.7614	0.42602	33.6503	0.19504	33.2058	0.30636	33.2058	0.30507
32.8725	0.42561	33.7614	0.197	33.3169	0.30982	33.3169	0.30721
32.9836	0.42609	33.8725	0.19947	33.4281	0.31271	33.4281	0.30795
33.0947	0.43041	33.9836	0.20007	33.5392	0.31603	33.5392	0.31045
33.2058	0.42966	34.0947	0.20228	33.6503	0.31864	33.6503	0.31259
33.3169	0.43192	34.2058	0.20348	33.7614	0.32026	33.7614	0.31413
33.4281	0.43418	34.3169	0.20484	33.8725	0.32336	33.8725	0.31634
33.5392	0.43576	34.4281	0.20663	33.9836	0.32604	33.9836	0.32054
33.6503	0.43693	34.5392	0.20987	34.0947	0.32894	34.0947	0.32039
33.7614	0.43734	34.6503	0.21063	34.2058	0.33112	34.2058	0.32415
33.8725	0.43967	34.7614	0.21319	34.3169	0.3343	34.3169	0.32548
33.9836	0.44097	34.8725	0.21387	34.4281	0.33825	34.4281	0.32666
34.0947	0.44207	34.9836	0.21643	34.5392	0.33846	34.5392	0.32872
34.2058	0.44364	35.0947	0.21702	34.6503	0.34185	34.6503	0.33314
34.3169	0.44543	35.2058	0.21898	34.7614	0.34453	34.7614	0.33284
34.4281	0.44604	35.3169	0.21907	34.8725	0.34805	34.8725	0.3366
34.5392	0.44659	35.4281	0.22214	34.9836	0.34925	34.9836	0.33881
34.6503	0.45036	35.5392	0.22461	35.0947	0.35186	35.0947	0.33851
34.7614	0.4529	35.6503	0.22555	35.2058	0.35405	35.2058	0.34256
34.8725	0.45331	35.7614	0.22751	35.3169	0.35659	35.3169	0.34536
34.9836	0.45523	35.9836	0.2316	35.4281	0.35892	35.4281	0.34455
35.0947	0.45647	36.0947	0.23228	35.5392	0.36209	35.5392	0.34735
35.2058	0.45996	36.2058	0.23645	35.6503	0.36371	35.6503	0.34927
35.3169	0.45989	36.3169	0.23671	35.7614	0.36766	35.7614	0.35162
35.4281	0.45989	36.4281	0.23773	35.9836	0.37176	35.9836	0.35501
35.5392	0.46113	36.5392	0.2396	36.0947	0.37401	36.0947	0.35626
35.6503	0.46229	37.2058	0.25068	36.2058	0.37599	36.2058	0.36157
35.7614	0.4675	37.5392	0.25579	36.3169	0.37867	36.3169	0.36437
35.9836	0.46771	37.6503	0.25588	36.4281	0.38234	36.4281	0.3626
36.0947	0.46675	37.7614	0.25852	36.5392	0.38262	36.5392	0.36525
36.2058	0.471	37.8725	0.25971	37.2058	0.39884	37.2058	0.37924
36.3169	0.47319	37.9836	0.26099	37.5392	0.40583	37.5392	0.38447
36.4281	0.47436	38.2058	0.2644	37.6503	0.40738	37.6503	0.38587
36.5392	0.47573	38.3169	0.26576	37.7614	0.40731	37.7614	0.38676
37.2058	0.48272	38.4281	0.26806	37.8725	0.41161	37.8725	0.39044
37.5392	0.48636	38.5392	0.27088	37.9836	0.41253	37.9836	0.39383
37.6503	0.48677	38.6503	0.2736	38.2058	0.41859	38.2058	0.39751
37.7614	0.48718	38.7614	0.27437	38.3169	0.42064	38.3169	0.39663
37.8725	0.49088	38.8725	0.2765	38.4281	0.42269	38.4281	0.39957
37.9836	0.49013	38.9836	0.27889	38.5392	0.42586	38.5392	0.40215
38.2058	0.49356	39.0947	0.27795	38.6503	0.42558	38.6503	0.40296
38.3169	0.49506	39.2058	0.2817	38.7614	0.42784	38.7614	0.40561
38.4281	0.49787	39.3169	0.28315	38.8725	0.432	38.8725	0.41062
38.5392	0.4976	39.4281	0.28451	38.9836	0.4339	38.9836	0.41136
38.6503	0.4989	39.5392	0.28579	39.0947	0.43552	39.0947	0.4143
38.7614	0.50082	39.6503	0.28817	39.2058	0.43891	39.2058	0.41504
38.8725	0.50158	39.7614	0.28911	39.3169	0.44159	39.3169	0.41651
38.9836	0.50411	39.8725	0.29303	39.4281	0.44434	39.4281	0.41931
39.0947	0.50404	39.9836	0.29439	39.5392	0.44604	39.5392	0.41975
39.2058	0.5072	40.0947	0.29456	39.6503	0.449	39.6503	0.42093
39.3169	0.5109	40.2058	0.29695	39.7614	0.44716	39.7614	0.42351
39.4281	0.50946	40.3169	0.29916	39.8725	0.45238	39.8725	0.42653
39.5392	0.51337	40.4281	0.30121	39.9836	0.45351	39.9836	0.42933
39.6503	0.51405	40.6503	0.30487	40.0947	0.45478	40.0947	0.42837
39.7614	0.51213	40.7614	0.30632	40.2058	0.45824	40.2058	0.43242
39.8725	0.51453	40.8725	0.30743	40.3169	0.45767	40.3169	0.43257
39.9836	0.51508	40.9836	0.30965	40.4281	0.45873	40.4281	0.43633
40.0947	0.51714	41.0947	0.31161	40.6503	0.46579	40.6503	0.4389
40.2058	0.51892	41.2058	0.31357	40.7614	0.46247	40.7614	0.43949
40.3169	0.51913	41.3169	0.31476	40.8725	0.46607	40.8725	0.4417
40.4281	0.52194	41.4281	0.31587	40.9836	0.46854	40.9836	0.44575
40.6503	0.52256	41.5392	0.318	41.0947	0.47051	41.0947	0.44583
40.7614	0.52338	41.6503	0.32047	41.2058	0.47404	41.2058	0.44723
40.8725	0.52372	41.7614	0.32277	41.3169	0.47609	41.3169	0.45032
40.9836	0.52585	41.8725	0.32464	41.4281	0.47848	41.4281	0.4515
41.0947	0.52735	41.9836	0.32754	41.5392	0.48053	41.5392	0.45319
41.2058	0.52955	42.0947	0.32865	41.6503	0.48117	41.6503	0.45489
41.3169	0.53023	42.2058	0.33171	41.7614	0.48286	41.7614	0.45688
41.4281	0.53147	42.3169	0.33095	41.8725	0.4866	41.8725	0.46107
41.5392	0.53401	42.4281	0.33299	41.9836	0.48921	41.9836	0.46321
41.6503	0.53503	42.5392	0.33759	42.0947	0.49245	42.0947	0.4663
41.7614	0.53592	42.6503	0.337	42.2058	0.49563	42.2058	0.46925
41.8725	0.53867	42.8725	0.34185	42.3169	0.49633	42.3169	0.46822
41.9836	0.54018	42.9836	0.34458	42.4281	0.49753	42.4281	0.47168
42.0947	0.53887	43.0947	0.34433	42.5392	0.49873	42.5392	0.4708
42.2058	0.54292	43.2058	0.34535	42.6503	0.50339	42.6503	0.47588
42.3169	0.54449	43.5392	0.3537	42.8725	0.50346	42.8725	0.47809
42.4281	0.54367	43.6503	0.35302	42.9836	0.50614	42.9836	0.4789
42.5392	0.54539	43.7614	0.35685	43.0947	0.50959	43.0947	0.48317
42.6503	0.54971	43.8725	0.35838	43.2058	0.50988	43.2058	0.48612
42.8725	0.55258	44.0947	0.36137	43.5392	0.51474	43.5392	0.49142
42.9836	0.55217	44.2058	0.36486	43.6503	0.51771	43.6503	0.49289
43.0947	0.55217	44.3169	0.36478	43.7614	0.5182	43.7614	0.49238
43.2058	0.55375	44.4281	0.36895	43.8725	0.52017	43.8725	0.49304
43.5392	0.55944	44.5392	0.36725	44.0947	0.5242	44.0947	0.49915
43.6503	0.56019	44.6503	0.37117	44.2058	0.52716	44.2058	0.49805
43.7614	0.56054	44.7614	0.3704	44.3169	0.52582	44.3169	0.50217
43.8725	0.55841	44.8725	0.37321	44.4281	0.52942	44.4281	0.50372
44.0947	0.56369	44.9836	0.37509	44.5392	0.53019	44.5392	0.50659
44.2058	0.56403	45.0947	0.37653	44.6503	0.53238	44.6503	0.50644
44.3169	0.56671	45.2058	0.3773	44.7614	0.53569	44.7614	0.50961
44.4281	0.56719	45.3169	0.37807	44.8725	0.53457	44.8725	0.51167
44.5392	0.56904	45.4281	0.38301	44.9836	0.53675	44.9836	0.51263
44.6503	0.5678	45.5392	0.38335	45.0947	0.53915	45.0947	0.51462
44.7614	0.56863	45.6503	0.38642	45.2058	0.53837	45.2058	0.51543
44.8725	0.57199	45.7614	0.38753	45.3169	0.53943	45.3169	0.51646
44.9836	0.57219	46.2058	0.39519	45.4281	0.54395	45.4281	0.51897
45.0947	0.57178	46.3169	0.39536	45.5392	0.54557	45.5392	0.52287
45.2058	0.57206	46.4281	0.39741	45.6503	0.54571	45.6503	0.52442
45.3169	0.57603	46.5392	0.39954	45.7614	0.54564	45.7614	0.52228
45.4281	0.57576	46.6503	0.40107	46.2058	0.55439	46.2058	0.53289
45.5392	0.57987	46.8725	0.40542	46.3169	0.5546	46.3169	0.53163
45.6503	0.57905	46.9836	0.40474	46.4281	0.5577	46.4281	0.53443
45.7614	0.58083	47.4281	0.41445	46.5392	0.56045	46.5392	0.53532
46.2058	0.58522	47.8725	0.41982	46.6503	0.55841	46.6503	0.53841
46.3169	0.58371	48.2058	0.4251	46.8725	0.56144	46.8725	0.54091
46.4281	0.5857	48.3169	0.42519	46.9836	0.56448	46.9836	0.54254
46.5392	0.5894	48.5392	0.43175	47.4281	0.57153	47.4281	0.55071
46.6503	0.58878	48.6503	0.43541	47.8725	0.57689	47.8725	0.55594
46.8725	0.59105	48.7614	0.4343	48.2058	0.58084	48.2058	0.56213
46.9836	0.59111	48.8725	0.4343	48.3169	0.58324	48.3169	0.56279
47.4281	0.59722	49.0947	0.43805	48.5392	0.58514	48.5392	0.56485
47.8725	0.60421	49.2058	0.44189	48.6503	0.58606	48.6503	0.56854
48.2058	0.60661	49.3169	0.44112	48.7614	0.58945	48.7614	0.57237
48.3169	0.60538	49.4281	0.44402	48.8725	0.58754	48.8725	0.57104
48.5392	0.60613	49.5392	0.44589	49.0947	0.59015	49.0947	0.57391
48.6503	0.61065	49.6503	0.44666	49.2058	0.59248	49.2058	0.57376
48.7614	0.61182	49.7614	0.44794	49.3169	0.59396	49.3169	0.57678
48.8725	0.61374	49.8725	0.44947	49.4281	0.59812	49.4281	0.57966
49.0947	0.61552	49.9836	0.45407	49.5392	0.59636	49.5392	0.57715
49.2058	0.61442	50.0947	0.45441	49.6503	0.60158	49.6503	0.58165
49.3169	0.61484	50.2058	0.45603	49.7614	0.60151	49.7614	0.58231
49.4281	0.61484	50.3169	0.45808	49.8725	0.60116	49.8725	0.58341
49.5392	0.61634	50.4281	0.46012	49.9836	0.6049	49.9836	0.5871
49.6503	0.61854	50.5392	0.46157	50.0947	0.60744	50.0947	0.58614
49.7614	0.6195	50.6503	0.46115	50.2058	0.60708	50.2058	0.59004
49.8725	0.62053	50.7614	0.4631	50.3169	0.60906	50.3169	0.59019
49.9836	0.62005	50.8725	0.46779	50.4281	0.61054	50.4281	0.59034
50.0947	0.62135	51.0947	0.46779	50.5392	0.61195	50.5392	0.59431
50.2058	0.62539	51.2058	0.46941	50.6503	0.61273	50.6503	0.59571
50.3169	0.62622	51.3169	0.47018	50.7614	0.61414	50.7614	0.59999
50.4281	0.62526	51.5392	0.47503	50.8725	0.61731	50.8725	0.59888
50.5392	0.63047	51.6503	0.47895	51.0947	0.61576	51.0947	0.60102
50.6503	0.62697	51.7614	0.47878	51.2058	0.62027	51.2058	0.60161
50.7614	0.63184	51.8725	0.48125	51.3169	0.62084	51.3169	0.60625
50.8725	0.63033	51.9836	0.48185	51.5392	0.62041	51.5392	0.60595
51.0947	0.63246	52.0947	0.48287	51.6503	0.62698	51.6503	0.61022
51.2058	0.62848	52.2058	0.4873	51.7614	0.62563	51.7614	0.61287
51.3169	0.63554	52.3169	0.48926	51.8725	0.62662	51.8725	0.61089
51.5392	0.63321	52.4281	0.48943	51.9836	0.62705	51.9836	0.61103
51.6503	0.63767	52.6503	0.49352	52.0947	0.63022	52.0947	0.61567
51.7614	0.6354	52.7614	0.49489	52.2058	0.63107	52.2058	0.61575
51.8725	0.63842	53.0947	0.4983	52.3169	0.63085	52.3169	0.6181
51.9836	0.63972	53.2058	0.50222	52.4281	0.63248	52.4281	0.62083
52.0947	0.64096	53.6503	0.50554	52.6503	0.63847	52.6503	0.62282
52.2058	0.64343	53.7614	0.5075	52.7614	0.63622	52.7614	0.62193
52.3169	0.64171	53.9836	0.51236	53.0947	0.64137	53.0947	0.62849
52.4281	0.64555	54.2058	0.51883	53.2058	0.64461	53.2058	0.63085
52.6503	0.64514	54.3169	0.51653	53.6503	0.64807	53.6503	0.63276
52.7614	0.64617	54.4281	0.52054	53.7614	0.64948	53.7614	0.63541
53.0947	0.65008	54.5392	0.51892	53.9836	0.65096	53.9836	0.64189
53.2058	0.65213	54.8725	0.52522	54.2058	0.65491	54.2058	0.63946
53.6503	0.65309	54.9836	0.52607	54.3169	0.65237	54.3169	0.63917
53.7614	0.65501	55.0947	0.52897	54.4281	0.65583	54.4281	0.64705
53.9836	0.65858	55.2058	0.53255	54.5392	0.65505	54.5392	0.64985
54.2058	0.65741	55.4281	0.53459	54.8725	0.66126	54.8725	0.65066
54.3169	0.66269	55.5392	0.53459	54.9836	0.66112	54.9836	0.65515
54.4281	0.66591	55.6503	0.53834	55.0947	0.66387	55.0947	0.65648
54.5392	0.66365	55.7614	0.53971	55.2058	0.66556	55.2058	0.65589
54.8725	0.66509	55.8725	0.54124	55.4281	0.6669	55.4281	0.66075
54.9836	0.66653	55.9836	0.54158	55.5392	0.66951	55.5392	0.65707
55.0947	0.66406	56.0947	0.54499	55.6503	0.67212	55.6503	0.66237
55.2058	0.6679	56.2058	0.54559	55.7614	0.67029	55.7614	0.66605
55.4281	0.67085	56.3169	0.54968	55.8725	0.67614	55.8725	0.66429
55.5392	0.67599	56.4281	0.54738	55.9836	0.67537	55.9836	0.66649
55.6503	0.67407	56.5392	0.54976	56.0947	0.67353	56.0947	0.66738
55.7614	0.67551	56.7614	0.55257	56.2058	0.68094	56.2058	0.66605
55.8725	0.67688	56.8725	0.55436	56.3169	0.67833	56.3169	0.67069
55.9836	0.67537	56.9836	0.55658	56.4281	0.67657	56.4281	0.67423
56.0947	0.67606	57.0947	0.55803	56.5392	0.68052	56.5392	0.67136
56.2058	0.67654	57.2058	0.55999	56.7614	0.68186	56.7614	0.67519
56.3169	0.6786	57.3169	0.5622	56.8725	0.68503	56.8725	0.67909
56.4281	0.68079	57.5392	0.56391	56.9836	0.68207	56.9836	0.67754
56.5392	0.67914	57.7614	0.57038	57.0947	0.68595	57.0947	0.68005
56.7614	0.68298	57.8725	0.57047	57.2058	0.68715	57.2058	0.67865
56.8725	0.6836	57.9836	0.57353	57.3169	0.68983	57.3169	0.68336
56.9836	0.6836	58.0947	0.57192	57.5392	0.69201	57.5392	0.68461
57.0947	0.67997	58.3169	0.57558	57.7614	0.69265	57.7614	0.68955
57.2058	0.68196	58.5392	0.58044	57.8725	0.69611	57.8725	0.69006
57.3169	0.68401	58.6503	0.58188	57.9836	0.69667	57.9836	0.69301
57.5392	0.69402	58.7614	0.58282	58.0947	0.69963	58.0947	0.69404
57.7614	0.69162	58.8725	0.58342	58.3169	0.70027	58.3169	0.69544
57.8725	0.69382	59.0947	0.58478	58.5392	0.70111	58.5392	0.69979
57.9836	0.6982	59.2058	0.587	58.6503	0.69822	58.6503	0.69861
58.0947	0.69985	59.3169	0.58972	58.7614	0.70528	58.7614	0.69912
58.3169	0.69738	59.4281	0.58768	58.8725	0.70859	58.8725	0.70295
58.5392	0.70074	59.6503	0.59313	59.0947	0.7021	59.0947	0.70259
58.6503	0.69882	59.7614	0.59577	59.2058	0.70436	59.2058	0.70325
58.7614	0.70239	59.8725	0.59799	59.3169	0.70718	59.3169	0.70634
58.8725	0.70417	59.9836	0.60242	59.4281	0.71254	59.4281	0.70715
59.0947	0.70766	60.0947	0.60233	59.6503	0.71078	59.6503	0.70686
59.2058	0.69896	60.2058	0.60412	59.7614	0.7105	59.7614	0.70723
59.3169	0.70136	60.3169	0.6054	59.8725	0.7129	59.8725	0.7129
59.4281	0.70561	60.4281	0.60225	59.9836	0.71487	59.9836	0.71628
59.6503	0.70554	60.5392	0.6066	60.0947	0.71797	60.0947	0.71702
59.7614	0.70993	60.6503	0.60907	60.2058	0.7215	60.2058	0.71783
59.8725	0.70828	60.7614	0.60532	60.3169	0.71861	60.3169	0.71717
59.9836	0.71027	60.8725	0.61162	60.4281	0.72199	60.4281	0.72144
60.0947	0.70986	60.9836	0.61256	60.5392	0.72171	60.5392	0.72269
60.2058	0.71281	61.0947	0.61546	60.6503	0.72348	60.6503	0.72483
60.3169	0.71192	61.2058	0.61691	60.7614	0.72743	60.7614	0.72785
60.4281	0.71288	61.3169	0.61742	60.8725	0.72559	60.8725	0.72505
60.5392	0.71438	61.4281	0.62065	60.9836	0.72898	60.9836	0.72387
60.6503	0.71761	61.5392	0.62065	61.0947	0.72961	61.0947	0.72969
60.7614	0.7139	61.6503	0.62219	61.2058	0.7287	61.2058	0.7305
60.8725	0.71774	61.7614	0.62347	61.3169	0.72778	61.3169	0.72954
60.9836	0.71706	61.8725	0.62534	61.4281	0.73018	61.4281	0.73138
61.0947	0.71953	61.9836	0.62679	61.5392	0.73095	61.5392	0.73065
61.2058	0.72001	62.0947	0.62756	61.6503	0.73363	61.6503	0.73595
61.3169	0.71939	62.2058	0.62952	61.7614	0.73476	61.7614	0.73588
61.4281	0.72357	62.3169	0.62849	61.8725	0.73773	61.8725	0.73625
61.5392	0.72378	62.5392	0.63275	61.9836	0.73335	61.9836	0.73779
61.6503	0.72254	62.6503	0.63548	62.0947	0.74132	62.0947	0.73661
61.7614	0.7233	62.7614	0.63471	62.2058	0.73843	62.2058	0.73779
61.8725	0.72816	62.8725	0.63574	62.3169	0.73871	62.3169	0.74302
61.9836	0.72755	62.9836	0.63931	62.5392	0.74457	62.5392	0.74214
62.0947	0.72549	63.0947	0.63812	62.6503	0.74436	62.6503	0.74545
62.2058	0.72919	63.2058	0.64238	62.7614	0.74534	62.7614	0.7467
62.3169	0.72933	63.3169	0.644	62.8725	0.74351	62.8725	0.74774
62.5392	0.73125	63.4281	0.64434	62.9836	0.74788	62.9836	0.75002
62.6503	0.73111	63.5392	0.64749	63.0947	0.74288	63.0947	0.74987
62.7614	0.73283	63.6503	0.64758	63.2058	0.74859	63.2058	0.74869
62.8725	0.73152	63.7614	0.64928	63.3169	0.74499	63.3169	0.75252
62.9836	0.73605	63.8725	0.64963	63.4281	0.7519	63.4281	0.75363
63.0947	0.73481	63.9836	0.65065	63.5392	0.75155	63.5392	0.7523
63.2058	0.73091	64.0947	0.65244	63.6503	0.75148	63.6503	0.75716
63.3169	0.73365	64.2058	0.65567	63.7614	0.75529	63.7614	0.75937
63.4281	0.73468	64.3169	0.65508	63.8725	0.75494	63.8725	0.7576
63.5392	0.73584	64.4281	0.65729	63.9836	0.75705	63.9836	0.75724
63.6503	0.73756	64.5392	0.65798	64.0947	0.75649	64.0947	0.76291
63.7614	0.73605	64.6503	0.66147	64.2058	0.75663	64.2058	0.76394
63.8725	0.73811	64.7614	0.66505	64.3169	0.75571	64.3169	0.76114
63.9836	0.7403	64.8725	0.66232	64.4281	0.75917	64.4281	0.76416
64.0947	0.74318	64.9836	0.66505	64.5392	0.75691	64.5392	0.76475
64.2058	0.74428	65.0947	0.66871	64.6503	0.761	64.6503	0.76423
64.3169	0.74476	65.2058	0.66769	64.7614	0.76531	64.7614	0.76799
64.4281	0.74414	65.3169	0.66948	64.8725	0.76573	64.8725	0.77079
64.5392	0.73948	65.4281	0.6688	64.9836	0.76397	64.9836	0.76939
64.6503	0.74572	65.7614	0.67544	65.0947	0.76721	65.0947	0.76968
64.7614	0.75154	65.8725	0.67621	65.2058	0.76651	65.2058	0.77263
64.8725	0.75024	65.9836	0.67664	65.3169	0.76608	65.3169	0.77234
64.9836	0.74983	66.0947	0.67723	65.4281	0.76566	65.4281	0.77204
65.0947	0.74825	66.2058	0.68064	65.7614	0.76961	65.7614	0.773
65.2058	0.75312	66.4281	0.68533	65.8725	0.7701	65.8725	0.77602
65.3169	0.75435	66.5392	0.68805	65.9836	0.77159	65.9836	0.77801
65.4281	0.75305	66.6503	0.68712	66.0947	0.77152	66.0947	0.78302
65.7614	0.75778	66.8725	0.6843	66.2058	0.77391	66.2058	0.77955
65.8725	0.75696	67.0947	0.68712	66.4281	0.78026	66.4281	0.78662
65.9836	0.75737	67.3169	0.69197	66.5392	0.77864	66.5392	0.78692
66.0947	0.75854	67.4281	0.6947	66.6503	0.77638	66.6503	0.78699
66.2058	0.7595	67.6503	0.69913	66.8725	0.78217	66.8725	0.78795
66.4281	0.76004	67.7614	0.69879	67.0947	0.7797	67.0947	0.79244
66.5392	0.76244	68.0947	0.70262	67.3169	0.78097	67.3169	0.79009
66.6503	0.76155	68.3169	0.70748	67.4281	0.78675	67.4281	0.79635
66.8725	0.76429	68.6503	0.70842	67.6503	0.79021	67.6503	0.79915
67.0947	0.76608	68.7614	0.71174	67.7614	0.78513	67.7614	0.79458
67.3169	0.76409	68.8725	0.70893	68.0947	0.78358	68.0947	0.7987
67.4281	0.76052	68.9836	0.71421	68.3169	0.79134	68.3169	0.80312
67.6503	0.76889	69.2058	0.71779	68.6503	0.79423	68.6503	0.80356
67.7614	0.76477	69.6503	0.72086	68.7614	0.79508	68.7614	0.8071
68.0947	0.77067	69.9836	0.72563	68.8725	0.80044	68.8725	0.80577
68.3169	0.77149	70.0947	0.72819	68.9836	0.8003	68.9836	0.80762
68.6503	0.76957	70.2058	0.72572	69.2058	0.79811	69.2058	0.81255
68.7614	0.77869	70.3169	0.72708	69.6503	0.80432	69.6503	0.81351
68.8725	0.77869	70.4281	0.72802	69.9836	0.80657	69.9836	0.81785
68.9836	0.77883	70.5392	0.73381	70.0947	0.80601	70.0947	0.81918
69.2058	0.77725	70.6503	0.73287	70.2058	0.80552	70.2058	0.81992
69.6503	0.78116	70.7614	0.73398	70.3169	0.81017	70.3169	0.82242
69.9836	0.78315	70.8725	0.73713	70.4281	0.81335	70.4281	0.82168
70.0947	0.78685	70.9836	0.73637	70.5392	0.81391	70.5392	0.82456
70.2058	0.78829	71.0947	0.73841	70.6503	0.81264	70.6503	0.82515
70.3169	0.79131	71.2058	0.73807	70.7614	0.81095	70.7614	0.82537
70.4281	0.78534	71.3169	0.73543	70.8725	0.81553	70.8725	0.82853
70.5392	0.78946	71.4281	0.74216	70.9836	0.81701	70.9836	0.83008
70.6503	0.78664	71.5392	0.74148	71.0947	0.81603	71.0947	0.82713
70.7614	0.78712	71.6503	0.74293	71.2058	0.8149	71.2058	0.83192
70.8725	0.78754	71.7614	0.74233	71.3169	0.81758	71.3169	0.82824
70.9836	0.79042	71.8725	0.74753	71.4281	0.81913	71.4281	0.82721
71.0947	0.78911	71.9836	0.7471	71.5392	0.82061	71.5392	0.8275
71.2058	0.79234	72.0947	0.74923	71.6503	0.82019	71.6503	0.83141
71.3169	0.78987	72.2058	0.74898	71.7614	0.8216	71.7614	0.832
71.4281	0.79343	72.3169	0.75187	71.8725	0.81814	71.8725	0.83443
71.5392	0.78946	72.4281	0.7494	71.9836	0.82379	71.9836	0.83258
71.6503	0.79467	72.5392	0.75136	72.0947	0.8235	72.0947	0.83929
71.7614	0.79652	72.6503	0.75545	72.2058	0.82555	72.2058	0.84054
71.8725	0.79693	72.7614	0.75733	72.3169	0.82661	72.3169	0.83553
71.9836	0.7983	72.8725	0.75562	72.4281	0.82428	72.4281	0.83531
72.0947	0.7996	72.9836	0.75724	72.5392	0.82372	72.5392	0.8398
72.2058	0.79912	73.0947	0.76236	72.6503	0.82611	72.6503	0.83811
72.3169	0.80029	73.2058	0.7638	72.7614	0.82865	72.7614	0.84297
72.4281	0.79768	73.3169	0.76091	72.8725	0.82851	72.8725	0.83988
72.5392	0.79871	73.4281	0.76125	72.9836	0.83021	72.9836	0.83693
72.6503	0.80084	73.5392	0.76508	73.0947	0.82865	73.0947	0.84209
72.7614	0.80282	73.6503	0.76414	73.2058	0.83126	73.2058	0.8443
72.8725	0.80378	73.7614	0.76968	73.3169	0.83176	73.3169	0.84371
72.9836	0.80632	73.8725	0.76679	73.4281	0.83296	73.4281	0.84371
73.0947	0.80166	73.9836	0.76338	73.5392	0.83472	73.5392	0.84614
73.2058	0.8057	74.0947	0.77071	73.6503	0.83218	73.6503	0.84732
73.3169	0.80714	74.2058	0.77147	73.7614	0.83867	73.7614	0.84488
73.4281	0.80632	74.3169	0.7719	73.8725	0.83663	73.8725	0.85718
73.5392	0.80858	74.4281	0.77309	73.9836	0.8398	73.9836	0.84732
73.6503	0.80804	74.5392	0.77437	74.0947	0.83987	74.0947	0.85247
73.7614	0.81325	74.6503	0.77173	74.2058	0.8434	74.2058	0.8549
73.8725	0.80899	74.7614	0.77607	74.3169	0.84029	74.3169	0.85092
73.9836	0.80968	74.8725	0.77812	74.4281	0.84149	74.4281	0.85269
74.0947	0.80879	74.9836	0.77752	74.5392	0.84192	74.5392	0.85888
74.2058	0.80975	75.0947	0.7805	74.6503	0.83945	74.6503	0.85785
74.3169	0.81229	75.2058	0.7805	74.7614	0.84192	74.7614	0.85586
74.4281	0.81139	75.3169	0.78417	74.8725	0.84375	74.8725	0.85682
74.5392	0.81153	75.4281	0.77829	74.9836	0.8477	74.9836	0.85586
74.6503	0.81359	75.5392	0.78246	75.0947	0.84664	75.0947	0.85866
74.7614	0.81942	75.6503	0.78911	75.2058	0.84876	75.2058	0.86124
74.8725	0.81393	75.7614	0.788	75.3169	0.85412	75.3169	0.86507
74.9836	0.8164	75.8725	0.79013	75.4281	0.84544	75.4281	0.85792
75.0947	0.81983	75.9836	0.78962	75.5392	0.85045	75.5392	0.86551
75.2058	0.8166	76.0947	0.78826	75.6503	0.85327	75.6503	0.86315
75.3169	0.81914	76.2058	0.78937	75.7614	0.84996	75.7614	0.86521
75.4281	0.82154	76.4281	0.78894	75.8725	0.852	75.8725	0.8661
75.5392	0.81976	76.5392	0.78937	75.9836	0.85334	75.9836	0.86381
75.6503	0.82545	76.6503	0.79277	76.0947	0.85504	76.0947	0.86705
75.7614	0.82092	76.7614	0.79644	76.2058	0.8532	76.2058	0.86713
75.8725	0.82346	76.8725	0.7978	76.4281	0.85059	76.4281	0.86418
75.9836	0.82332	76.9836	0.79882	76.5392	0.85617	76.5392	0.86845
76.0947	0.82476	77.2058	0.79593	76.6503	0.85969	76.6503	0.86558
76.2058	0.82326	77.3169	0.79848	76.7614	0.858	76.7614	0.86853
76.4281	0.82161	77.4281	0.80164	76.8725	0.85158	76.8725	0.87221
76.5392	0.82428	77.5392	0.80164	76.9836	0.86266	76.9836	0.87236
76.6503	0.82572	77.6503	0.80061	77.2058	0.85736	77.2058	0.87324
76.7614	0.82422	77.7614	0.80402	77.3169	0.86139	77.3169	0.87464
76.8725	0.82703	77.8725	0.80556	77.4281	0.85997	77.4281	0.87221
76.9836	0.82771	77.9836	0.80325	77.5392	0.85934	77.5392	0.87449
77.2058	0.82771	78.0947	0.80683	77.6503	0.85997	77.6503	0.87501
77.3169	0.83025	78.2058	0.80658	77.7614	0.86287	77.7614	0.87685
77.4281	0.82593	78.3169	0.80982	77.8725	0.8616	77.8725	0.88068
77.5392	0.83196	78.4281	0.81212	77.9836	0.86294	77.9836	0.87928
77.6503	0.82744	78.5392	0.81442	78.0947	0.86752	78.0947	0.87818
77.7614	0.83087	78.6503	0.81271	78.2058	0.87168	78.2058	0.88193
77.8725	0.82943	78.7614	0.80845	78.3169	0.86371	78.3169	0.87854
77.9836	0.83025	78.8725	0.80956	78.4281	0.86992	78.4281	0.88311
78.0947	0.83258	78.9836	0.81697	78.5392	0.87147	78.5392	0.88156
78.2058	0.83429	79.0947	0.81391	78.6503	0.86837	78.6503	0.88458
78.3169	0.83704	79.2058	0.81578	78.7614	0.86795	78.7614	0.88517
78.4281	0.83649	79.3169	0.8168	78.8725	0.86893	78.8725	0.88554
78.5392	0.83834	79.4281	0.81817	78.9836	0.87197	78.9836	0.88341
78.6503	0.83649	79.5392	0.81834	79.0947	0.87274	79.0947	0.88716
78.7614	0.83676	79.6503	0.81953	79.2058	0.87627	79.2058	0.88886
78.8725	0.83676	79.7614	0.82422	79.3169	0.87521	79.3169	0.88753
78.9836	0.83896	79.8725	0.82294	79.4281	0.87154	79.4281	0.89018
79.0947	0.83717	79.9836	0.82098	79.5392	0.87733	79.5392	0.88665
79.2058	0.83662	80.3169	0.82413	79.6503	0.8726	79.6503	0.88517
79.3169	0.84403	80.5392	0.82618	79.7614	0.87352	79.7614	0.88981
79.4281	0.84115	80.6503	0.82788	79.8725	0.87712	79.8725	0.88886
79.5392	0.84382	80.7614	0.82797	79.9836	0.87669	79.9836	0.88429
79.6503	0.83539	80.8725	0.83308	80.3169	0.87747	80.3169	0.88959
79.7614	0.84369	80.9836	0.83231	80.5392	0.87676	80.5392	0.89357
79.8725	0.84225	81.0947	0.83478	80.6503	0.87987	80.6503	0.89526
79.9836	0.84492	81.2058	0.83759	80.7614	0.88078	80.7614	0.89703
80.3169	0.84396	81.3169	0.83572	80.8725	0.88304	80.8725	0.89998
80.5392	0.84465	81.4281	0.83495	80.9836	0.88078	80.9836	0.89556
80.6503	0.85047	81.5392	0.83683	81.0947	0.88297	81.0947	0.90315
80.7614	0.84492	81.6503	0.83947	81.2058	0.89024	81.2058	0.90086
80.8725	0.84931	81.7614	0.83717	81.3169	0.8901	81.3169	0.89637
80.9836	0.85226	81.8725	0.84015	81.4281	0.88657	81.4281	0.89887
81.0947	0.85212	81.9836	0.83708	81.5392	0.88904	81.5392	0.90432
81.2058	0.84979	82.0947	0.83853	81.6503	0.89369	81.6503	0.90211
81.3169	0.85335	82.2058	0.84271	81.7614	0.89122	81.7614	0.90513
81.4281	0.85376	82.3169	0.84518	81.8725	0.8877	81.8725	0.90661
81.5392	0.85267	82.4281	0.84177	81.9836	0.88749	81.9836	0.90315
81.6503	0.85493	82.5392	0.84313	82.0947	0.88988	82.0947	0.90329
81.7614	0.85095	82.6503	0.84501	82.2058	0.8956	82.2058	0.90381
81.8725	0.85486	82.7614	0.84339	82.3169	0.88869	82.3169	0.89932
81.9836	0.85164	82.8725	0.84339	82.4281	0.88953	82.4281	0.90079
82.0947	0.84883	82.9836	0.84586	82.5392	0.88734	82.5392	0.90292
82.2058	0.85376	83.0947	0.8485	82.6503	0.88622	82.6503	0.89917
82.3169	0.85534	83.2058	0.84646	82.7614	0.89306	82.7614	0.90506
82.4281	0.85438	83.3169	0.85072	82.8725	0.89228	82.8725	0.90631
82.5392	0.85726	83.4281	0.85123	82.9836	0.88925	82.9836	0.90705
82.6503	0.85212	83.6503	0.84833	83.0947	0.8956	83.0947	0.90477
82.7614	0.85705	83.7614	0.85259	83.2058	0.89652	83.2058	0.90808
82.8725	0.85555	83.8725	0.85302	83.3169	0.90223	83.3169	0.91611
82.9836	0.85335	83.9836	0.85532	83.4281	0.90131	83.4281	0.90756
83.0947	0.85589	84.0947	0.85702	83.6503	0.8956	83.6503	0.91508
83.2058	0.85657	84.2058	0.85472	83.7614	0.89644	83.7614	0.91294
83.3169	0.85747	84.3169	0.85855	83.8725	0.89793	83.8725	0.91699
83.4281	0.86076	84.4281	0.85975	83.9836	0.89623	83.9836	0.91464
83.6503	0.85753	84.6503	0.86426	84.0947	0.90068	84.0947	0.91581
83.7614	0.86377	84.7614	0.85915	84.2058	0.90061	84.2058	0.91545
83.8725	0.86137	84.8725	0.86043	84.3169	0.90336	84.3169	0.91839
83.9836	0.86117	84.9836	0.86239	84.4281	0.90639	84.4281	0.92075
84.0947	0.86089	85.0947	0.86725	84.6503	0.89962	84.6503	0.91751
84.2058	0.8648	85.2058	0.86529	84.7614	0.90181	84.7614	0.91699
84.3169	0.86117	85.3169	0.87227	84.8725	0.90477	84.8725	0.9178
84.4281	0.86713	85.4281	0.86733	84.9836	0.9023	84.9836	0.9167
84.6503	0.86658	85.5392	0.86699	85.0947	0.90371	85.0947	0.91751
84.7614	0.86542	85.6503	0.86878	85.2058	0.90646	85.2058	0.91832
84.8725	0.86967	85.7614	0.86733	85.3169	0.9047	85.3169	0.91537
84.9836	0.86658	85.8725	0.86759	85.4281	0.90554	85.4281	0.92252
85.0947	0.87022	85.9836	0.86869	85.5392	0.91126	85.5392	0.92392
85.2058	0.86967	86.0947	0.87023	85.6503	0.90674	85.6503	0.9223
85.3169	0.86727	86.2058	0.87457	85.7614	0.90858	85.7614	0.9209
85.4281	0.87515	86.3169	0.86887	85.8725	0.90872	85.8725	0.92598
85.5392	0.87392	86.4281	0.87551	85.9836	0.90667	85.9836	0.92325
85.6503	0.87166	86.5392	0.87287	86.0947	0.91218	86.0947	0.92318
85.7614	0.87365	86.6503	0.8756	86.2058	0.91507	86.2058	0.92789
85.8725	0.86864	86.7614	0.87977	86.3169	0.91281	86.3169	0.92937
85.9836	0.87138	86.8725	0.87747	86.4281	0.91013	86.4281	0.93386
86.0947	0.87474	86.9836	0.8779	86.5392	0.91359	86.5392	0.92767
86.2058	0.87762	87.0947	0.87909	86.6503	0.91119	86.6503	0.92856
86.3169	0.87701	87.2058	0.87883	86.7614	0.9114	86.7614	0.93231
86.4281	0.87399	87.3169	0.87943	86.8725	0.91401	86.8725	0.93202
86.5392	0.87502	87.4281	0.88565	86.9836	0.91683	86.9836	0.93408
86.6503	0.8768	87.5392	0.87781	87.0947	0.91309	87.0947	0.93165
86.7614	0.87659	87.6503	0.88369	87.2058	0.91479	87.2058	0.93349
86.8725	0.87406	87.7614	0.88386	87.3169	0.91824	87.3169	0.92951
86.9836	0.87618	87.8725	0.8842	87.4281	0.91521	87.4281	0.93261
87.0947	0.87892	88.0947	0.88736	87.5392	0.91761	87.5392	0.93062
87.2058	0.87899	88.2058	0.88582	87.6503	0.9169	87.6503	0.93106
87.3169	0.87982	88.3169	0.88736	87.7614	0.92156	87.7614	0.93342
87.4281	0.87433	88.4281	0.88957	87.8725	0.9162	87.8725	0.93371
87.5392	0.87694	88.5392	0.88565	88.0947	0.92247	88.0947	0.93614
87.6503	0.87714	88.6503	0.88633	88.2058	0.92205	88.2058	0.9343
87.7614	0.8827	88.7614	0.88906	88.3169	0.91958	88.3169	0.93091
87.8725	0.88167	88.8725	0.89008	88.4281	0.92516	88.4281	0.93297
88.0947	0.88434	88.9836	0.89647	88.5392	0.92537	88.5392	0.93747
88.2058	0.88311	89.2058	0.91147	88.6503	0.91683	88.6503	0.93776
88.3169	0.88256	89.3169	0.90431	88.7614	0.92466	88.7614	0.9382
88.4281	0.88146	89.4281	0.90397	88.8725	0.92374	88.8725	0.93673
88.5392	0.88352	89.5392	0.89903	88.9836	0.92247	88.9836	0.93953
88.6503	0.88414	89.6503	0.89664	89.2058	0.93729	89.2058	0.95772
88.7614	0.88873	89.7614	0.90039	89.3169	0.93426	89.3169	0.95139
88.8725	0.88907	89.8725	0.89869	89.4281	0.92826	89.4281	0.94609
88.9836	0.89449	89.9836	0.89741	89.5392	0.92762	89.5392	0.94682
89.2058	0.8999	90.0947	0.90372	89.6503	0.92847	89.6503	0.9441
89.3169	0.89867	90.2058	0.90755	89.7614	0.93136	89.7614	0.94763
89.4281	0.89785	90.3169	0.90039	89.8725	0.93045	89.8725	0.9441
89.5392	0.89332	90.4281	0.90099	89.9836	0.92784	89.9836	0.94483
89.6503	0.89264	90.5392	0.90133	90.0947	0.92621	90.0947	0.94292
89.7614	0.88928	90.6503	0.9038	90.2058	0.92918	90.2058	0.94483
89.8725	0.89037	90.7614	0.90372	90.3169	0.9315	90.3169	0.94226
89.9836	0.89202	90.8725	0.90559	90.4281	0.93306	90.4281	0.94461
90.0947	0.8912	90.9836	0.90525	90.5392	0.93009	90.5392	0.94829
90.2058	0.89113	91.0947	0.90482	90.6503	0.93376	90.6503	0.94226
90.3169	0.88907	91.2058	0.90227	90.7614	0.93207	90.7614	0.94925
90.4281	0.89428	91.3169	0.90942	90.8725	0.93327	90.8725	0.94793
90.5392	0.89175	91.4281	0.90798	90.9836	0.93404	90.9836	0.95139
90.6503	0.89147	91.5392	0.9038	91.0947	0.93609	91.0947	0.94933
90.7614	0.89092	91.665	0.92084	91.2058	0.9339	91.2058	0.94807
90.8725	0.89442	91.7761	0.91411	91.3169	0.93658	91.3169	0.94925
90.9836	0.89435	91.8872	0.9136	91.4281	0.93799	91.4281	0.94675
91.0947	0.89586	91.9983	0.91249	91.5392	0.92798	91.5392	0.94969
91.2058	0.89881	92.1094	0.91019	91.665	0.95295	91.665	0.9712
91.3169	0.90148	92.2206	0.9107	91.7761	0.95076	91.7761	0.96192
91.4281	0.89538	92.3317	0.91028	91.8872	0.94484	91.8872	0.95588
91.5392	0.89202	92.4428	0.9113	91.9983	0.94046	91.9983	0.9592
91.665	0.9167	92.5539	0.90968	92.1094	0.94321	92.1094	0.95433
91.7761	0.91039	92.665	0.91224	92.2206	0.93595	92.2206	0.94896
91.8872	0.90367	92.7761	0.90602	92.3317	0.9406	92.3317	0.95345
91.9983	0.9034	92.8872	0.91326	92.4428	0.93948	92.4428	0.94866
92.1094	0.90607	93.1094	0.91513	92.5539	0.9423	92.5539	0.955
92.2206	0.89915	93.2206	0.91718	92.665	0.94011	92.665	0.95463
92.3317	0.90093	93.3317	0.91684	92.7761	0.94258	92.7761	0.95257
92.4428	0.8997	93.4428	0.91786	92.8872	0.94491	92.8872	0.95441
92.5539	0.90333	93.5539	0.91411	93.1094	0.94258	93.1094	0.95728
92.665	0.90367	93.665	0.91633	93.2206	0.9435	93.2206	0.95058
92.7761	0.90025	93.7761	0.92212	93.3317	0.94738	93.3317	0.95441
92.8872	0.90271	93.8872	0.9159	93.4428	0.9399	93.4428	0.95662
93.1094	0.90546	93.9983	0.91743	93.5539	0.94117	93.5539	0.95441
93.2206	0.90107	94.1094	0.91445	93.665	0.94096	93.665	0.95765
93.3317	0.9045	94.2206	0.91581	93.7761	0.94216	93.7761	0.95654
93.4428	0.901	94.3317	0.91897	93.8872	0.94879	93.8872	0.95846
93.5539	0.90491	94.4428	0.92033	93.9983	0.94625	93.9983	0.95205
93.665	0.90367	94.5539	0.91871	94.1094	0.94738	94.1094	0.95625
93.7761	0.90498	94.665	0.92186	94.2206	0.94477	94.2206	0.95735
93.8872	0.9069	94.8872	0.92297	94.3317	0.95154	94.3317	0.95824
93.9983	0.91046	94.9983	0.92025	94.4428	0.94801	94.4428	0.96052
94.1094	0.90779	95.1094	0.92144	94.5539	0.94914	94.5539	0.96369
94.2206	0.90772	95.2206	0.92093	94.665	0.94787	94.665	0.96384
94.3317	0.90882	95.3317	0.91914	94.8872	0.94907	94.8872	0.96045
94.4428	0.90628	95.4428	0.91726	94.9983	0.94427	94.9983	0.95294
94.5539	0.90937	95.5539	0.92135	95.1094	0.94992	95.1094	0.9589
94.665	0.90566	95.665	0.92936	95.2206	0.94829	95.2206	0.95286
94.8872	0.90676	95.7761	0.92519	95.3317	0.94335	95.3317	0.95419
94.9983	0.90731	95.8872	0.92843	95.4428	0.94858	95.4428	0.95853
95.1094	0.91204	95.9983	0.92561	95.5539	0.95006	95.5539	0.96104
95.2206	0.91176	96.1094	0.92681	95.665	0.9509	95.665	0.9592
95.3317	0.91005	96.2206	0.93073	95.7761	0.95485	95.7761	0.96649
95.4428	0.91012	96.3317	0.928	95.8872	0.95245	95.8872	0.96369
95.5539	0.90834	96.4428	0.9309	95.9983	0.95231	95.9983	0.96413
95.665	0.91485	96.5539	0.92612	96.1094	0.95528	96.1094	0.96067
95.7761	0.91238	96.665	0.92723	96.2206	0.95422	96.2206	0.96435
95.8872	0.91074	96.7761	0.93192	96.3317	0.95711	96.3317	0.96391
95.9983	0.91307	96.8872	0.93524	96.4428	0.95521	96.4428	0.96384
96.1094	0.91677	96.9983	0.93303	96.5539	0.94935	96.5539	0.96045
96.2206	0.91485	97.1094	0.93269	96.665	0.95429	96.665	0.96487
96.3317	0.91293	97.2206	0.93252	96.7761	0.9514	96.7761	0.96148
96.4428	0.91403	97.3317	0.93524	96.8872	0.95514	96.8872	0.96752
96.5539	0.91506	97.4428	0.93499	96.9983	0.94963	96.9983	0.95986
96.665	0.91506	97.5539	0.93456	97.1094	0.95521	97.1094	0.96199
96.7761	0.91279	97.665	0.93252	97.2206	0.95591	97.2206	0.96494
96.8872	0.913	97.7761	0.93635	97.3317	0.95394	97.3317	0.96509
96.9983	0.91698	97.8872	0.93814	97.4428	0.95316	97.4428	0.96744
97.1094	0.91732	97.9983	0.93788	97.5539	0.9605	97.5539	0.9656
97.2206	0.91602	98.1094	0.93643	97.665	0.95478	97.665	0.9578
97.3317	0.92054	98.2206	0.93533	97.7761	0.95302	97.7761	0.96575
97.4428	0.91547	98.3317	0.9349	97.8872	0.95746	97.8872	0.97039
97.5539	0.92102	98.4428	0.93541	97.9983	0.96113	97.9983	0.96767
97.665	0.91835	98.5539	0.93328	98.1094	0.95492	98.1094	0.96406
97.7761	0.91677	98.665	0.94598	98.2206	0.95464	98.2206	0.96744
97.8872	0.92116	98.7761	0.94853	98.3317	0.95866	98.3317	0.96744
97.9983	0.92136	98.9983	0.94555	98.4428	0.96036	98.4428	0.96929
98.1094	0.91876	99.1094	0.94521	98.5539	0.95725	98.5539	0.9701
98.2206	0.91423	99.2206	0.94129	98.665	0.97044	98.665	0.9821
98.3317	0.92184	99.3317	0.94172	98.7761	0.97369	98.7761	0.98063
98.4428	0.92267	99.4428	0.94555	98.9983	0.96395	98.9983	0.97216
98.5539	0.9228	99.5539	0.94649	99.1094	0.96191	99.1094	0.97179
98.665	0.93617	99.665	0.94692	99.2206	0.96092	99.2206	0.97555
98.7761	0.93082	99.8872	0.94266	99.3317	0.9624	99.3317	0.97658
98.9983	0.92705	99.9983	0.94598	99.4428	0.96261	99.4428	0.97371
99.1094	0.92459	100.109	0.94862	99.5539	0.96551	99.5539	0.97245
99.2206	0.9274	100.221	0.94521	99.665	0.96663	99.665	0.97164
99.3317	0.9274	100.332	0.94853	99.8872	0.9636	99.8872	0.9715
99.4428	0.92369	100.443	0.94649	99.9983	0.96663	99.9983	0.97002
99.5539	0.92746	100.554	0.95049	100.109	0.96494	100.109	0.97069
99.665	0.92788	100.665	0.94947	100.221	0.96628	100.221	0.97348
99.8872	0.92472	100.776	0.95271	100.332	0.96797	100.332	0.97356
99.9983	0.93007	100.887	0.95365	100.443	0.96565	100.443	0.97518
100.109	0.9265	100.998	0.95203	100.554	0.96699	100.554	0.97348
100.221	0.92431	101.109	0.95373	100.665	0.96713	100.665	0.97415
100.332	0.92596	101.221	0.95211	100.776	0.96452	100.776	0.97614
100.443	0.92548	101.332	0.95254	100.887	0.97129	100.887	0.98195
100.554	0.92678	101.443	0.95774	100.998	0.96826	100.998	0.98262
100.665	0.9313	101.554	0.96021	101.109	0.97009	101.109	0.97393
100.776	0.92932	101.665	0.96046	101.221	0.96021	101.221	0.97665
100.887	0.93322	101.776	0.95578	101.332	0.96508	101.332	0.98188
100.998	0.93103	101.887	0.95041	101.443	0.96917	101.443	0.98033
101.109	0.93302	101.998	0.95603	101.554	0.97136	101.554	0.9768
101.221	0.92794	102.109	0.95654	101.665	0.9684	101.665	0.97665
101.332	0.93336	102.221	0.95688	101.776	0.96974	101.776	0.98321
101.443	0.93288	102.332	0.95961	101.887	0.97531	101.887	0.98387
101.554	0.93418	102.443	0.95774	101.998	0.9758	101.998	0.98159
101.665	0.93926	102.554	0.96157	102.109	0.97044	102.109	0.97879
101.776	0.93645	102.665	0.95961	102.221	0.97235	102.221	0.98439
101.887	0.93631	102.776	0.96379	102.332	0.9679	102.332	0.98056
101.998	0.93583	102.887	0.96055	102.443	0.97037	102.443	0.98299
102.109	0.93254	102.998	0.96251	102.554	0.97326	102.554	0.98306
102.221	0.9361	103.109	0.95859	102.665	0.97073	102.665	0.98004
102.332	0.93603	103.221	0.9608	102.776	0.97115	102.776	0.98195
102.443	0.93816	103.332	0.96413	102.887	0.96967	102.887	0.97827
102.554	0.93741	103.443	0.96634	102.998	0.97376	102.998	0.98247
102.665	0.93926	103.554	0.96362	103.109	0.97326	103.109	0.98593
102.776	0.93569	103.665	0.96421	103.221	0.97517	103.221	0.98468
102.887	0.93706	103.776	0.96694	103.332	0.97595	103.332	0.9821
102.998	0.93501	103.887	0.96157	103.443	0.97778	103.443	0.98063
103.109	0.93631	103.998	0.96421	103.554	0.97559	103.554	0.98144
103.221	0.93967	104.109	0.9666	103.665	0.97743	103.665	0.98542
103.332	0.9407	104.332	0.9695	103.776	0.97637	103.776	0.98571
103.443	0.93933	104.554	0.9689	103.887	0.97524	103.887	0.98468
103.554	0.93891	104.665	0.9718	103.998	0.97834	103.998	0.97673
103.665	0.93905	104.776	0.96626	104.109	0.97616	104.109	0.98483
103.776	0.94118	104.887	0.96788	104.332	0.97827	104.332	0.98534
103.887	0.93933	104.998	0.96719	104.554	0.97587	104.554	0.98483
103.998	0.94001	105.109	0.97026	104.665	0.9782	104.665	0.99293
104.109	0.94474	105.221	0.97307	104.776	0.98166	104.776	0.99197
104.332	0.94529	105.332	0.96933	104.887	0.98053	104.887	0.98741
104.554	0.94618	105.443	0.97555	104.998	0.97884	104.998	0.99219
104.665	0.94742	105.554	0.97384	105.109	0.98011	105.109	0.98807
104.776	0.94412	105.665	0.97069	105.221	0.98258	105.221	0.98512
104.887	0.94406	105.776	0.97248	105.332	0.9787	105.332	0.98866
104.998	0.94762	105.887	0.97878	105.443	0.98131	105.443	0.98954
105.109	0.94748	105.998	0.97699	105.554	0.983	105.554	0.99168
105.221	0.947	106.109	0.97163	105.665	0.97658	105.665	0.98623
105.332	0.9457	106.221	0.97324	105.776	0.9861	105.776	0.99087
105.443	0.95139	106.332	0.97342	105.887	0.98434	105.887	0.98984
105.554	0.94961	106.443	0.97376	105.998	0.98131	105.998	0.99197
105.665	0.94995	106.554	0.97299	106.109	0.98272	106.109	0.98763
105.776	0.94762	106.665	0.97384	106.221	0.98392	106.221	0.98733
105.887	0.95167	106.776	0.97282	106.332	0.98131	106.332	0.99278
105.998	0.9455	106.887	0.97495	106.443	0.97933	106.443	0.98925
106.109	0.9479	106.998	0.98057	106.554	0.9799	106.554	0.98917
106.221	0.95441	107.109	0.97912	106.665	0.98688	106.665	0.98733
106.332	0.95352	107.221	0.9781	106.776	0.98476	106.776	0.98873
106.443	0.94563	107.332	0.97665	106.887	0.98617	106.887	0.98925
106.554	0.95256	107.443	0.97972	106.998	0.98236	106.998	0.98932
106.665	0.95393	107.554	0.97776	107.109	0.98561	107.109	0.99006
106.776	0.94988	107.665	0.97674	107.221	0.98702	107.221	0.98976
106.887	0.9494	107.776	0.97895	107.332	0.98751	107.332	0.99352
106.998	0.95434	107.887	0.98074	107.443	0.98187	107.443	0.99212
107.109	0.95311	107.998	0.98015	107.554	0.9806	107.554	0.98895
107.221	0.95153	108.109	0.97955	107.665	0.98413	107.665	0.99507
107.332	0.95359	108.221	0.98015	107.776	0.98272	107.776	0.9944
107.443	0.9505	108.332	0.9787	107.887	0.97898	107.887	0.99182
107.554	0.95578	108.443	0.98245	107.998	0.98737	107.998	0.99411
107.665	0.95242	108.554	0.98321	108.109	0.98688	108.109	0.99153
107.776	0.95338	108.665	0.98296	108.221	0.98921	108.221	0.99654
107.887	0.94886	108.776	0.98091	108.332	0.98272	108.332	0.99087
107.998	0.95242	108.887	0.97699	108.443	0.98956	108.443	0.99124
108.109	0.95276	108.998	0.97733	108.554	0.98695	108.554	0.99227
108.221	0.95269	109.109	0.98551	108.665	0.98448	108.665	0.99256
108.332	0.95523	109.221	0.98475	108.776	0.9818	108.776	0.99462
108.443	0.95605	109.554	0.98142	108.887	0.99019	108.887	0.99551
108.554	0.95338	109.665	0.98398	108.998	0.98356	108.998	0.99234
108.665	0.95249	109.776	0.98662	109.109	0.98829	109.109	0.99691
108.776	0.95722	109.887	0.98185	109.221	0.98829	109.221	0.99168
108.887	0.95742	109.998	0.98424	109.554	0.98928	109.554	0.99087
108.998	0.95023	110.109	0.9833	109.665	0.99118	109.665	0.99072
109.109	0.95221	110.221	0.98449	109.776	0.98653	109.776	0.99602
109.221	0.95448	110.332	0.98645	109.887	0.98914	109.887	0.99639
109.554	0.95756	110.443	0.98833	109.998	0.98829	109.998	0.99131
109.665	0.95551	110.554	0.985	110.109	0.98639	110.109	0.99124
109.776	0.95763	110.665	0.98185	110.221	0.98808	110.221	0.99403
109.887	0.95845	110.776	0.98756	110.332	0.99365	110.332	0.99912
109.998	0.95969	110.887	0.98892	110.443	0.98448	110.443	0.99293
110.109	0.95578	110.998	0.99003	110.554	0.99266	110.554	0.99477
110.221	0.95496	111.109	0.98739	110.665	0.99012	110.665	0.99683
110.332	0.96106	111.221	0.98816	110.776	0.99048	110.776	0.99963
110.443	0.95413	111.332	0.98978	110.887	0.9921	110.887	0.9975
110.554	0.96318	111.443	0.98816	110.998	0.99323	110.998	0.99418
110.665	0.96202	111.554	0.98722	111.109	0.99153	111.109	0.99831
110.776	0.9588	111.665	0.99122	111.221	0.99104	111.221	0.99853
110.887	0.96257	111.776	0.99267	111.332	0.9909	111.332	0.99985
110.998	0.96222	111.887	0.99199	111.443	0.98956	111.443	0.99573
111.109	0.96133	111.998	0.9896	111.554	0.99323	111.554	0.99403
111.221	0.96476	112.109	0.99395	111.665	0.99055	111.665	0.99543
111.332	0.96538	112.221	0.99242	111.776	0.99203	111.776	0.99529
111.443	0.96195	112.332	0.99778	111.887	0.99344	111.887	0.99993
111.554	0.96216	112.443	0.99344	111.998	0.99351	111.998	0.99418
111.665	0.96229	112.554	0.99472	112.109	0.9909	112.109	0.99492
111.776	0.96517	112.665	0.99446	112.221	0.99626	112.221	0.99588
111.887	0.96771	112.776	0.98969	112.332	0.99443	112.332	0.99691
111.998	0.96209	112.887	0.99514	112.443	0.99337	112.443	0.99985
112.109	0.96305	112.998	0.99446	112.554	0.99146	112.554	0.99514
112.221	0.97011	113.109	0.99387	112.665	0.99591	112.665	1.00088
112.332	0.96613	113.221	0.99531	112.776	0.99175	112.776	1.00029
112.443	0.96922	113.332	0.99369	112.887	0.99838	112.887	1.00155
112.554	0.96476	113.443	0.9954	112.998	0.9921	112.998	0.99838
112.665	0.96517	113.554	0.99446	113.109	0.99351	113.109	1
112.776	0.96737	113.665	0.99796	113.221	0.99901
112.887	0.96476	113.776	0.99838	113.332	0.99979
112.998	0.96456	113.887	0.99668	113.443	1.00078
113.109	0.96545	113.998	0.99446	113.554	0.99358
113.221	0.96723	114.109	0.99421	113.665	0.99704
113.332	0.96785	114.221	0.99497	113.776	0.98815
113.443	0.96408	114.332	1.00017	113.887	0.99316
113.554	0.9662	114.443	0.99156	113.998	0.99887
113.665	0.96517	114.554	0.99847	114.109	0.99189
113.776	0.9651	114.665	0.99344	114.221	0.99746
113.887	0.96257	114.776	0.99813	114.332	0.99358
113.998	0.96654	114.887	0.99668	114.443	0.994
114.109	0.96469	115.109	0.99156	114.554	0.99443
114.221	0.97169	115.221	0.99446	114.665	0.99626
114.332	0.96545	115.332	0.99685	114.776	1
114.443	0.97114	115.443	0.99293
114.554	0.96826	115.554	0.99387
114.665	0.9699	115.665	0.9971
114.776	0.96949	115.776	0.99855
114.887	0.9721	115.887	1

## Sheet: Fig.4b
Experimental Data									Fitted Data
Time	Fibril mass	Time	Fibril mass	Time	Fibril mass	Time	Fibril mass		Time	Fibril mass	Time	Fibril mass
hours		hours		hours		hours			hours		hours
	Tau alone		+0.5xCa2+-S100B		+1xCa2+-S100B		+4xCa2+-S100B			Tau alone		+0.5xCa2+-S100B
0.1	4.12e-17	0.1	0	0.9	0.04603	1	0.05488		0.1	1.05e-05	0.1	2.09341e-08
0.2	-0.000669792	0.2	-0.00308	1	0.04639	1.1	0.05477		1.1104	0.00126	1.24919	3.27295e-06
0.3	-0.00105	0.3	-0.00472	1.1	0.04629	1.2	0.05522		2.12081	0.00445	2.39838	1.21279e-05
0.4	-0.000982362	0.4	-0.00558	1.2	0.04639	1.3	0.055		3.13121	0.00944	3.54758	2.67616e-05
0.6	-0.000893056	0.6	-0.00616	1.3	0.04634	1.4	0.05524		4.14162	0.01605	4.69677	4.74653e-05
0.7	-0.000826077	0.7	-0.00597	1.4	0.04634	1.6	0.05502		5.15202	0.02414	5.84596	7.46508e-05
0.8	-0.00105	0.8	-0.00635	1.6	0.04623	1.7	0.05487		6.16242	0.03358	6.99515	0.000108859
0.9	-0.000759098	0.9	-0.00645	1.7	0.04618	1.8	0.05509		7.17283	0.04424	8.14434	0.000150772
1	-0.000602813	1	-0.00645	1.8	0.04631	1.9	0.05515		8.18323	0.056	9.29354	0.000201222
1.1	-0.000223264	1.1	-0.00674	1.9	0.04623	2	0.05515		9.19364	0.06874	10.4427	0.000261213
1.2	0.000223264	1.2	-0.00684	2	0.04629	2.1	0.05495		10.204	0.08237	11.5919	0.000331939
1.3	0.000580487	1.3	-0.00684	2.1	0.04636	2.2	0.05505		11.2144	0.09677	12.7411	0.000414804
1.4	0.000736772	1.4	-0.00664	2.2	0.04608	2.3	0.05532		12.2248	0.11187	13.8903	0.000511455
1.6	0.00125	1.6	-0.00684	2.3	0.04634	2.4	0.05515		13.2353	0.12756	15.0395	0.00062381
1.7	0.00156	1.7	-0.00684	2.4	0.04631	2.6	0.05505		14.2457	0.14378	16.1887	0.000754097
1.8	0.00214	1.8	-0.00693	2.6	0.04626	2.7	0.05512		15.2561	0.16045	17.3379	0.000904898
1.9	0.00259	1.9	-0.00712	2.7	0.04629	2.8	0.0552		16.2665	0.1775	18.4871	0.00108
2	0.00304	2	-0.00693	2.8	0.04631	2.9	0.0551		17.2769	0.19487	19.6363	0.00128
2.1	0.00371	2.1	-0.00693	2.9	0.04596	3	0.05504		18.2873	0.21248	20.7855	0.00151
2.2	0.00438	2.2	-0.00703	3	0.04601	3.1	0.05505		19.2977	0.23029	21.9347	0.00178
2.3	0.00491	2.3	-0.00674	3.1	0.04593	3.2	0.05522		20.3081	0.24825	23.0838	0.00209
2.4	0.00572	2.4	-0.00703	3.2	0.04618	3.3	0.05509		21.3185	0.2663	24.233	0.00244
2.6	0.00647	2.6	-0.00703	3.3	0.04598	3.4	0.05507		22.3289	0.2844	25.3822	0.00285
2.7	0.00714	2.7	-0.00703	3.4	0.04563	3.6	0.0551		23.3393	0.30251	26.5314	0.00332
2.8	0.00788	2.8	-0.00703	3.6	0.04603	3.7	0.05537		24.3497	0.32059	27.6806	0.00386
2.9	0.00833	2.9	-0.00684	3.7	0.04581	3.8	0.05539		25.3601	0.33861	28.8298	0.00449
3	0.00944	3	-0.00712	3.8	0.04591	3.9	0.05509		26.3705	0.35653	29.979	0.0052
3.1	0.01063	3.1	-0.00703	3.9	0.04583	4	0.05539		27.3809	0.37433	31.1282	0.00603
3.2	0.01107	3.2	-0.00684	4	0.04596	4.1	0.05497		28.3913	0.39197	32.2774	0.00697
3.3	0.0119	3.3	-0.00703	4.1	0.04568	4.2	0.05504		29.4017	0.40943	33.4266	0.00806
3.4	0.01317	3.4	-0.00732	4.2	0.04576	4.3	0.05522		30.4121	0.4267	34.5758	0.00931
3.6	0.01398	3.6	-0.00712	4.3	0.04568	4.4	0.05502		31.4225	0.44374	35.7249	0.01074
3.7	0.01509	3.7	-0.00732	4.4	0.04535	4.6	0.05524		32.4329	0.46055	36.8741	0.01238
3.8	0.01608	3.8	-0.00732	4.6	0.04573	4.7	0.05495		33.4433	0.4771	38.0233	0.01426
3.9	0.01733	3.9	-0.00722	4.7	0.04578	4.8	0.05505		34.4537	0.49338	39.1725	0.01641
4	0.01808	4	-0.00741	4.8	0.04586	4.9	0.05517		35.4641	0.50939	40.3217	0.01888
4.1	0.01933	4.1	-0.00722	4.9	0.04566	5	0.05505		36.4746	0.52509	41.4709	0.0217
4.2	0.02045	4.2	-0.00722	5	0.04576	5.1	0.05505		37.4849	0.5405	42.6201	0.02491
4.3	0.02172	4.3	-0.00732	5.1	0.04581	5.2	0.05499		38.4954	0.5556	43.7693	0.02858
4.4	0.02306	4.4	-0.00693	5.2	0.04568	5.3	0.055		39.5058	0.57037	44.9185	0.03277
4.6	0.02411	4.6	-0.00741	5.3	0.04581	5.4	0.0529		40.5162	0.58483	46.0677	0.03752
4.7	0.02523	4.7	-0.00732	5.4	0.04422	5.6	0.05497		41.5266	0.59896	47.2169	0.04292
4.8	0.02686	4.8	-0.00722	5.6	0.0455	5.7	0.0549		42.537	0.61275	48.3661	0.04903
4.9	0.02813	4.9	-0.00712	5.7	0.04558	5.8	0.05499		43.5474	0.62622	49.5153	0.05594
5	0.02931	5	-0.00722	5.8	0.04553	5.9	0.05482		44.5578	0.63934	50.6644	0.06374
5.1	0.03065	5.1	-0.00751	5.9	0.04581	6	0.05504		45.5682	0.65214	51.8136	0.0725
5.2	0.0317	5.2	-0.00732	6	0.0455	6.1	0.05517		46.5786	0.66459	52.9628	0.08231
5.3	0.03161	5.3	-0.0078	6.1	0.0454	6.2	0.05509		47.589	0.67671	54.112	0.09327
5.4	0.03505	5.4	-0.00732	6.2	0.04553	6.3	0.05522		48.5994	0.6885	55.2612	0.10546
5.6	0.03646	5.6	-0.00712	6.3	0.04563	6.4	0.05499		49.6098	0.69995	56.4104	0.11896
5.7	0.03773	5.7	-0.00722	6.4	0.0454	6.6	0.05517		50.6202	0.71108	57.5596	0.13384
5.8	0.03885	5.8	-0.00741	6.6	0.04548	6.7	0.05497		51.6306	0.72188	58.7088	0.15014
5.9	0.04063	5.9	-0.00732	6.7	0.04525	6.8	0.05517		52.641	0.73236	59.858	0.16792
6	0.04204	6	-0.00722	6.8	0.04543	6.9	0.05509		53.6514	0.74252	61.0072	0.18719
6.1	0.04354	6.1	-0.00741	6.9	0.04548	7	0.05514		54.6618	0.75237	62.1564	0.20794
6.2	0.04488	6.2	-0.00741	7	0.0454	7.1	0.05522		55.6722	0.76191	63.3056	0.23012
6.3	0.04613	6.3	-0.00732	7.1	0.0455	7.2	0.05497		56.6826	0.77114	64.4548	0.25367
6.4	0.04823	6.4	-0.00732	7.2	0.0453	7.3	0.05504		57.693	0.78008	65.6039	0.2785
6.6	0.04979	6.6	-0.00732	7.3	0.04535	7.4	0.05505		58.7034	0.78872	66.7531	0.30447
6.7	0.0509	6.7	-0.00732	7.4	0.04525	7.6	0.05517		59.7138	0.79708	67.9023	0.33142
6.8	0.05269	6.8	-0.00761	7.6	0.0455	7.7	0.05495		60.7242	0.80515	69.0515	0.35917
6.9	0.05439	6.9	-0.00732	7.7	0.0453	7.8	0.05504		61.7347	0.81295	70.2007	0.38752
7	0.05588	7	-0.00722	7.8	0.04533	7.9	0.0553		62.745	0.82048	71.3499	0.41627
7.1	0.05767	7.1	-0.00732	7.9	0.04525	8	0.05522		63.7555	0.82775	72.4991	0.44519
7.2	0.05975	7.2	-0.00732	8	0.04543	8.1	0.05502		64.7659	0.83476	73.6483	0.47408
7.3	0.06073	7.3	-0.00712	8.1	0.04528	8.2	0.05493		65.7763	0.84152	74.7975	0.50273
7.4	0.06236	7.4	-0.00732	8.2	0.04513	8.3	0.05482		66.7867	0.84804	75.9467	0.53095
7.6	0.06437	7.6	-0.00741	8.3	0.04508	8.4	0.05475		67.7971	0.85433	77.0959	0.55856
7.7	0.06586	7.7	-0.00712	8.4	0.04508	8.6	0.05488		68.8075	0.86038	78.2451	0.58543
7.8	0.06778	7.8	-0.00751	8.6	0.045	8.7	0.05488		69.8179	0.8662	79.3942	0.61143
7.9	0.06957	7.9	-0.00732	8.7	0.04488	8.9	0.05482		70.8283	0.87181	80.5434	0.63646
8	0.07062	8	-0.00732	8.9	0.0449	9	0.05497		71.8387	0.87721	81.6926	0.66043
8.1	0.07285	8.1	-0.00732	9	0.04515	9.1	0.05514		72.8491	0.8824	82.8418	0.6833
8.2	0.07441	8.2	-0.00722	9.1	0.04477	9.2	0.05488		73.8595	0.8874	83.991	0.70503
8.3	0.07627	8.3	-0.00751	9.2	0.04503	9.3	0.055		74.8699	0.8922	85.1402	0.7256
8.4	0.07738	8.4	-0.00732	9.3	0.0448	9.4	0.05509		75.8803	0.89681	86.2894	0.74502
8.6	0.07962	8.6	-0.00703	9.4	0.04505	9.6	0.05515		76.8907	0.90125	87.4386	0.7633
8.7	0.08096	8.7	-0.00741	9.6	0.0448	9.7	0.05495		77.9011	0.9055	88.5878	0.78046
8.9	0.08564	8.9	-0.00712	9.7	0.04498	9.8	0.055		78.9115	0.90959	89.737	0.79653
9	0.08685	9	-0.00732	9.8	0.045	10	0.05495		79.9219	0.91352	90.8862	0.81155
9.1	0.08803	9.1	-0.00741	10	0.0448	10.1	0.05497		80.9323	0.91729	92.0353	0.82557
9.2	0.09033	9.2	-0.00732	10.1	0.04475	10.3	0.05493		81.9427	0.92091	93.1846	0.83864
9.3	0.09154	9.3	-0.00712	10.3	0.04495	10.4	0.05482		82.9531	0.92437	94.3337	0.85079
9.4	0.09346	9.4	-0.00732	10.4	0.04462	10.6	0.05507		83.9635	0.9277	95.4829	0.86209
9.6	0.09578	9.6	-0.00732	10.6	0.0447	10.7	0.055		84.9739	0.93089	96.6321	0.87258
9.7	0.09748	9.7	-0.00732	10.7	0.04452	10.8	0.05497		85.9843	0.93395	97.7813	0.8823
9.8	0.09926	9.8	-0.00732	10.8	0.04477	10.9	0.05487		86.9947	0.93688	98.9305	0.89132
10	0.10306	10	-0.00732	10.9	0.04498	11	0.05512		88.0052	0.93969	100.08	0.89967
10.1	0.10574	10.1	-0.00732	11	0.04467	11.1	0.05485		89.0156	0.94238	101.229	0.90739
10.3	0.10828	10.3	-0.00741	11.1	0.0447	11.2	0.05483		90.026	0.94496	102.378	0.91454
10.4	0.1102	10.4	-0.00732	11.2	0.04472	11.3	0.055		91.0364	0.94743	103.527	0.92115
10.6	0.11177	10.6	-0.00712	11.3	0.04457	11.4	0.05505		92.0468	0.94979	104.676	0.92726
10.7	0.11431	10.7	-0.00751	11.4	0.04455	11.6	0.05499		93.0572	0.95206	105.826	0.9329
10.8	0.11565	10.8	-0.00741	11.6	0.04472	11.7	0.05522		94.0676	0.95422	106.975	0.93811
10.9	0.11721	10.9	-0.00732	11.7	0.04493	11.8	0.05509		95.078	0.95629	108.124	0.94292
11	0.11869	11	-0.00732	11.8	0.04447	11.9	0.05497		96.0884	0.95828	109.273	0.94736
11.1	0.12056	11.1	-0.00741	11.9	0.04462	12	0.05488		97.0988	0.96017	110.422	0.95146
11.2	0.12315	11.2	-0.00741	12	0.04477	12.1	0.05524		98.1092	0.96199	111.572	0.95525
11.3	0.12458	11.3	-0.00751	12.1	0.04475	12.2	0.05492		99.1196	0.96372	112.721	0.95874
11.4	0.12576	11.4	-0.00741	12.2	0.04445	12.3	0.05507		100.13	0.96538	113.87	0.96196
11.6	0.12882	11.6	-0.00732	12.3	0.04472	12.4	0.05488
11.7	0.13007	11.7	-0.00722	12.4	0.04452	12.6	0.05327
11.8	0.1309	11.8	-0.00703	12.6	0.04281	12.7	0.05492
11.9	0.13387	11.9	-0.00712	12.7	0.04445	12.8	0.05483
12	0.13597	12	-0.00732	12.8	0.04425	12.9	0.05493
12.1	0.13708	12.1	-0.00722	12.9	0.04472	13	0.0549
12.2	0.13916	12.2	-0.00732	13	0.04457	13.1	0.0549
12.3	0.14034	12.3	-0.00712	13.1	0.04457	13.2	0.05535
12.4	0.13648	12.4	-0.00809	13.2	0.04437	13.3	0.05517
12.6	0.14436	12.6	-0.00732	13.3	0.04432	13.4	0.05509
12.7	0.14653	12.7	-0.00741	13.4	0.0444	13.6	0.05512
12.8	0.14793	12.8	-0.00722	13.6	0.04457	13.7	0.05477
12.9	0.15077	12.9	-0.00732	13.7	0.04455	13.8	0.05482
13	0.15307	13	-0.00722	13.8	0.0442	13.9	0.05507
13.1	0.1539	13.1	-0.00741	13.9	0.04442	14	0.05502
13.2	0.15606	13.2	-0.00722	14	0.04432	14.1	0.05509
13.3	0.1568	13.3	-0.00732	14.1	0.04455	14.2	0.05525
13.4	0.16015	13.4	-0.00732	14.2	0.04432	14.3	0.05545
13.6	0.16075	13.6	-0.00722	14.3	0.04447	14.4	0.05527
13.7	0.16327	13.7	-0.00722	14.4	0.04417	14.6	0.05517
13.8	0.16528	13.8	-0.00712	14.6	0.04457	14.7	0.05509
13.9	0.16633	13.9	-0.00732	14.7	0.0443	14.8	0.0553
14	0.1693	14	-0.00722	14.8	0.0443	14.9	0.0552
14.1	0.17035	14.1	-0.00732	14.9	0.04412	15	0.05519
14.2	0.17272	14.2	-0.00722	15	0.0444	15.1	0.05502
14.3	0.17399	14.3	-0.00741	15.1	0.04432	15.2	0.05525
14.4	0.17593	14.4	-0.00703	15.2	0.04427	15.3	0.05517
14.6	0.17749	14.6	-0.00732	15.3	0.04417	15.4	0.05524
14.7	0.17935	14.7	-0.00741	15.4	0.04402	15.6	0.05517
14.8	0.18113	14.8	-0.00693	15.6	0.04417	15.7	0.0553
14.9	0.18241	14.9	-0.00693	15.7	0.04407	15.8	0.05512
15	0.18464	15	-0.00722	15.8	0.04415	15.9	0.05522
15.1	0.18589	15.1	-0.00703	15.9	0.04407	16	0.0549
15.2	0.18857	15.2	-0.00732	16	0.04407	16.1	0.05497
15.3	0.18984	15.3	-0.00722	16.1	0.04417	16.2	0.0551
15.4	0.19207	15.4	-0.00741	16.2	0.0442	16.3	0.05537
15.6	0.19297	15.6	-0.00712	16.3	0.04417	16.4	0.05535
15.7	0.19558	15.7	-0.00703	16.4	0.04427	16.6	0.05504
15.8	0.19699	15.8	-0.00712	16.6	0.0442	16.7	0.05539
15.9	0.19877	15.9	-0.00751	16.7	0.04412	16.8	0.05515
16	0.19982	16	-0.00703	16.8	0.04399	16.9	0.05544
16.1	0.20286	16.1	-0.00732	16.9	0.04447	17	0.05529
16.2	0.20406	16.2	-0.00712	17	0.04435	17.1	0.05542
16.3	0.20741	16.3	-0.00732	17.1	0.04402	17.2	0.05532
16.4	0.20866	16.4	-0.00712	17.2	0.0443	17.3	0.05552
16.6	0.21105	16.6	-0.00722	17.3	0.04422	17.7	0.05552
16.7	0.21232	16.7	-0.00722	17.7	0.0442	17.8	0.0578
16.8	0.21485	16.8	-0.00703	17.8	0.04593	17.9	0.0568
16.9	0.21753	16.9	-0.00693	17.9	0.04508	18	0.05609
17	0.21737	17	-0.00693	18	0.04477	18.2	0.05577
17.1	0.21925	17.1	-0.00712	18.2	0.04394	18.3	0.05535
17.2	0.22065	17.2	-0.00703	18.3	0.0441	18.4	0.05534
17.3	0.2234	17.3	-0.00703	18.4	0.04407	18.5	0.05544
17.7	0.23182	17.7	-0.00645	18.5	0.04379	18.6	0.05532
17.8	0.23175	17.8	-0.00664	18.6	0.04399	18.7	0.05515
17.9	0.23309	17.9	-0.00674	18.7	0.04397	18.8	0.05512
18	0.23293	18	-0.00684	18.8	0.04387	18.9	0.05497
18.2	0.23398	18.2	-0.00703	18.9	0.04367	19	0.05502
18.3	0.23695	18.3	-0.00684	19	0.04392	19.2	0.05492
18.4	0.23941	18.4	-0.00684	19.2	0.04369	19.3	0.05493
18.5	0.24008	18.5	-0.00693	19.3	0.04389	19.4	0.05532
18.6	0.24075	18.6	-0.00693	19.4	0.04384	19.5	0.05482
18.7	0.24215	18.7	-0.00693	19.5	0.04377	19.6	0.05519
18.8	0.24394	18.8	-0.00693	19.6	0.04379	19.7	0.0552
18.9	0.24693	18.9	-0.00693	19.7	0.04379	19.8	0.05499
19	0.24639	19	-0.00703	19.8	0.04394	19.9	0.05499
19.2	0.24974	19.2	-0.00693	19.9	0.04377	20	0.05534
19.3	0.25041	19.3	-0.00703	20	0.04387	20.2	0.05499
19.4	0.25287	19.4	-0.00712	20.2	0.04392	20.3	0.055
19.5	0.2551	19.5	-0.00684	20.3	0.04374	20.4	0.05535
19.6	0.25733	19.6	-0.00693	20.4	0.04387	20.5	0.05517
19.7	0.25787	19.7	-0.00703	20.5	0.04379	20.6	0.05514
19.8	0.25972	19.8	-0.00674	20.6	0.04389	20.7	0.05525
19.9	0.26129	19.9	-0.00693	20.7	0.04347	20.8	0.05492
20	0.26247	20	-0.00684	20.8	0.04384	20.9	0.0552
20.2	0.26448	20.2	-0.00664	20.9	0.04357	21	0.0549
20.3	0.26747	20.3	-0.00674	21	0.04384	21.2	0.05517
20.4	0.26776	20.4	-0.00693	21.2	0.04382	21.3	0.05509
20.5	0.27044	20.5	-0.00645	21.3	0.04384	21.4	0.05483
20.6	0.27194	20.6	-0.00674	21.4	0.04337	21.5	0.05504
20.7	0.27386	20.7	-0.00664	21.5	0.04334	21.6	0.0548
20.8	0.27602	20.8	-0.00664	21.6	0.04362	21.7	0.0551
20.9	0.27774	20.9	-0.00664	21.7	0.04354	21.8	0.05475
21	0.27908	21	-0.00674	21.8	0.04352	21.9	0.0552
21.2	0.27953	21.2	-0.00684	21.9	0.04332	22	0.05504
21.3	0.281	21.3	-0.00674	22	0.04359	22.2	0.05514
21.4	0.28183	21.4	-0.00684	22.2	0.04402	22.3	0.05529
21.5	0.28399	21.5	-0.00684	22.3	0.04362	22.4	0.05524
21.6	0.28636	21.6	-0.00664	22.4	0.04359	22.5	0.05512
21.7	0.28837	21.7	-0.00664	22.5	0.04374	22.6	0.05527
21.8	0.29024	21.8	-0.00655	22.6	0.04359	22.7	0.05517
21.9	0.29149	21.9	-0.00664	22.7	0.04369	22.8	0.05524
22	0.29344	22	-0.00664	22.8	0.04397	22.9	0.055
22.2	0.29433	22.2	-0.00635	22.9	0.04339	23	0.05534
22.3	0.29739	22.3	-0.00674	23	0.04374	23.2	0.05551
22.4	0.29775	22.4	-0.00645	23.2	0.04364	23.3	0.05522
22.5	0.29998	22.5	-0.00655	23.3	0.04334	23.4	0.0554
22.6	0.30326	22.6	-0.00655	23.4	0.04367	23.5	0.05728
22.7	0.30505	22.7	-0.00635	23.5	0.04525	23.6	0.05618
22.8	0.30578	22.8	-0.00635	23.6	0.04435	23.7	0.05549
22.9	0.30877	22.9	-0.00635	23.7	0.04384	23.8	0.05564
23	0.3098	23	-0.00635	23.8	0.04397	23.9	0.05557
23.2	0.31101	23.2	-0.00616	23.9	0.04379	24	0.05567
23.3	0.31181	23.3	-0.00635	24	0.04382	24.2	0.05537
23.4	0.32074	23.4	-0.00587	24.2	0.04384	24.3	0.05549
23.5	0.32074	23.5	-0.00587	24.3	0.04377	24.4	0.05559
23.6	0.31911	23.6	-0.00616	24.4	0.04369	24.5	0.05547
23.7	0.32447	23.7	-0.00597	24.5	0.04357	24.8	0.0553
23.8	0.32335	23.8	-0.00607	24.8	0.04369	24.9	0.0552
23.9	0.3244	23.9	-0.00597	24.9	0.04352	25	0.05354
24	0.32664	24	-0.00597	25	0.04208	25.3	0.05514
24.2	0.32983	24.2	-0.00607	25.3	0.04354	25.4	0.05544
24.3	0.33021	24.3	-0.00597	25.4	0.04349	25.5	0.05524
24.4	0.33184	24.4	-0.00578	25.5	0.04357	25.6	0.05525
24.5	0.33452	24.5	-0.00597	25.6	0.04387	25.8	0.05556
24.8	0.33713	24.8	-0.00578	25.8	0.04369	25.9	0.05504
24.9	0.32588	24.9	-0.00655	25.9	0.04342	26.2	0.05535
25	0.34188	25	-0.00587	26.2	0.04359	26.3	0.05547
25.3	0.34412	25.3	-0.0053	26.3	0.04344	26.4	0.05534
25.4	0.34664	25.4	-0.00549	26.4	0.04364	26.5	0.05551
25.5	0.34881	25.5	-0.00539	26.5	0.04369	26.6	0.05535
25.6	0.35097	25.6	-0.00539	26.6	0.04372	26.7	0.05537
25.8	0.3532	25.8	-0.0051	26.7	0.04362	26.8	0.05547
25.9	0.35356	25.9	-0.0053	26.8	0.04369	26.9	0.05547
26.2	0.35736	26.2	-0.00501	26.9	0.04352	27	0.05532
26.3	0.35981	26.3	-0.00501	27	0.04357	27.2	0.05554
26.4	0.36042	26.4	-0.00491	27.2	0.04364	27.3	0.05549
26.5	0.36242	26.5	-0.0052	27.3	0.04379	27.4	0.05551
26.6	0.36466	26.6	-0.00501	27.4	0.04357	27.5	0.05549
26.7	0.36705	26.7	-0.00501	27.5	0.04359	27.6	0.05569
26.8	0.36756	26.8	-0.00472	27.6	0.04364	27.7	0.05549
26.9	0.37075	26.9	-0.00472	27.7	0.04362	27.8	0.05527
27	0.3712	27	-0.00462	27.8	0.04347	27.9	0.05574
27.2	0.37441	27.2	-0.00462	27.9	0.04367	28	0.05549
27.3	0.37611	27.3	-0.00462	28	0.04364	28.2	0.05544
27.4	0.37649	27.4	-0.00501	28.2	0.04334	28.3	0.05534
27.5	0.37901	27.5	-0.00462	28.3	0.04329	28.4	0.05544
27.6	0.38134	27.6	-0.00424	28.4	0.04362	28.5	0.05582
27.7	0.37977	27.7	-0.00462	28.5	0.04367	28.6	0.05561
27.8	0.38363	27.8	-0.00424	28.6	0.04379	28.7	0.05562
27.9	0.38341	27.9	-0.00414	28.7	0.04374	28.8	0.05571
28	0.3866	28	-0.00424	28.8	0.04377	28.9	0.05529
28.2	0.38794	28.2	-0.00404	28.9	0.04369	29	0.05544
28.3	0.39116	28.3	-0.00424	29	0.04372	29.2	0.05571
28.4	0.39078	28.4	-0.00424	29.2	0.04369	29.3	0.0554
28.5	0.39308	28.5	-0.00424	29.3	0.04372	29.4	0.05567
28.6	0.39375	28.6	-0.00404	29.4	0.04352	29.5	0.05566
28.7	0.39763	28.7	-0.00404	29.5	0.04387	29.6	0.05562
28.8	0.39888	28.8	-0.00414	29.6	0.04359	29.7	0.0554
28.9	0.39853	28.9	-0.00395	29.7	0.04367	29.8	0.05581
29	0.40098	29	-0.00366	29.8	0.04367	29.9	0.05522
29.2	0.40433	29.2	-0.00366	29.9	0.04334	30	0.05584
29.3	0.40322	29.3	-0.00356	30	0.04347	30.2	0.05561
29.4	0.4058	29.4	-0.00337	30.2	0.04364	30.3	0.05576
29.5	0.40857	29.5	-0.00356	30.3	0.04357	30.4	0.05557
29.6	0.41049	29.6	-0.00327	30.4	0.04362	30.5	0.05545
29.7	0.41317	29.7	-0.00318	30.5	0.04372	30.6	0.05547
29.8	0.41378	29.8	-0.00308	30.6	0.04384	30.7	0.05557
29.9	0.41371	29.9	-0.00347	30.7	0.04342	30.8	0.05576
30	0.41652	30	-0.00308	30.8	0.04372	30.9	0.05564
30.2	0.41712	30.2	-0.00318	30.9	0.04359	31	0.05545
30.3	0.41965	30.3	-0.00298	31	0.04359	31.2	0.05559
30.4	0.42137	30.4	-0.00279	31.2	0.04329	31.4	0.05566
30.5	0.4213	30.5	-0.00289	31.4	0.04349	31.5	0.05589
30.6	0.42465	30.6	-0.0026	31.5	0.04369	31.6	0.05561
30.7	0.42561	30.7	-0.0025	31.6	0.04369	31.8	0.05577
30.8	0.42978	30.8	-0.00279	31.8	0.04369	31.9	0.05559
30.9	0.42873	30.9	-0.0027	31.9	0.04354	32	0.05556
31	0.42963	31	-0.00221	32	0.04352	32.2	0.05545
31.2	0.43342	31.2	-0.00212	32.2	0.04374	32.3	0.05587
31.4	0.43543	31.4	-0.0027	32.3	0.04357	32.4	0.05564
31.5	0.43722	31.5	-0.00212	32.4	0.04344	32.5	0.05567
31.6	0.44034	31.6	-0.00202	32.5	0.04347	32.6	0.05576
31.8	0.44146	31.8	-0.00164	32.6	0.04384	32.7	0.05589
31.9	0.44644	31.9	-0.00144	32.7	0.04357	32.8	0.05581
32	0.44599	32	-0.00154	32.8	0.04372	32.9	0.05552
32.2	0.44771	32.2	-0.00144	32.9	0.04342	33	0.05579
32.3	0.44927	32.3	-0.00116	33	0.04344	33.2	0.05567
32.4	0.45032	32.4	-0.00125	33.2	0.04364	33.3	0.05586
32.5	0.45189	32.5	-0.00106	33.3	0.04352	33.4	0.05577
32.6	0.45352	32.6	-0.00106	33.4	0.04362	33.5	0.05591
32.7	0.45553	32.7	-0.000770194	33.5	0.04337	33.6	0.05561
32.8	0.45693	32.8	-0.000577645	33.6	0.04357	33.7	0.05524
32.9	0.45738	32.9	-0.000288823	33.7	0.04349	33.9	0.05574
33	0.45916	33	-0.000481371	33.9	0.04347	34	0.05556
33.2	0.46289	33.2	-0.000192548	34	0.04372	34.2	0.05542
33.3	0.4643	33.3	-9.63e-05	34.2	0.04334	34.3	0.05569
33.4	0.4664	33.4	-0.000192548	34.3	0.04329	34.4	0.05581
33.5	0.46439	33.5	0.000288823	34.4	0.04354	34.6	0.05586
33.6	0.4664	33.6	0.000481371	34.6	0.04339	34.7	0.05557
33.7	0.46952	33.7	0.000770194	34.7	0.04326	34.8	0.05532
33.9	0.4722	33.9	0.000577645	34.8	0.04342	34.9	0.05566
34	0.47444	34	0.000577645	34.9	0.04332	35	0.05566
34.2	0.47591	34.2	0.000866468	35	0.04354	35.2	0.05539
34.3	0.47792	34.3	0.00125	35.2	0.04357	35.3	0.05584
34.4	0.47904	34.4	0.00125	35.3	0.04367	35.4	0.05552
34.6	0.4806	34.6	0.00144	35.4	0.04344	35.5	0.05552
34.7	0.48283	34.7	0.00164	35.5	0.04337	35.6	0.05564
34.8	0.48672	34.8	0.00173	35.6	0.04339	35.7	0.05572
34.9	0.48678	34.9	0.00241	35.7	0.04326	35.8	0.05567
35	0.48879	35	0.00183	35.8	0.04347	35.9	0.05572
35.2	0.49154	35.2	0.0025	35.9	0.04326	36	0.05562
35.3	0.49073	35.3	0.0027	36	0.04352	36.2	0.05582
35.4	0.49422	35.4	0.0026	36.2	0.04344	36.3	0.05572
35.5	0.49594	35.5	0.00308	36.3	0.04357	36.4	0.05577
35.6	0.49609	35.6	0.00318	36.4	0.04342	36.5	0.05604
35.7	0.49855	35.7	0.00347	36.5	0.04362	36.6	0.05586
35.8	0.5004	35.8	0.00356	36.6	0.04352	36.7	0.05567
35.9	0.50181	35.9	0.00395	36.7	0.04357	36.8	0.05561
36	0.5042	36	0.00395	36.8	0.04314	37.2	0.05552
36.2	0.50493	36.2	0.00404	37.2	0.04332	37.3	0.05559
36.3	0.5065	36.3	0.00395	37.3	0.04342	37.4	0.05577
36.4	0.50949	36.4	0.00452	37.4	0.04352	37.6	0.05603
36.5	0.50994	36.5	0.00472	37.6	0.04316	37.7	0.05542
36.6	0.51261	36.6	0.00491	37.7	0.04342	37.8	0.05576
36.7	0.51453	36.7	0.0052	37.8	0.04332	37.9	0.05567
36.8	0.51313	36.8	0.00549	37.9	0.04352	38	0.05584
37.2	0.51625	37.2	0.00626	38	0.04349	38.2	0.05574
37.3	0.5219	37.3	0.00616	38.2	0.04342	38.3	0.05579
37.4	0.52384	37.4	0.00645	38.3	0.04344	38.4	0.05586
37.6	0.52362	37.6	0.00693	38.4	0.04332	38.5	0.05586
37.7	0.5278	37.7	0.00722	38.5	0.04332	38.6	0.05571
37.8	0.52876	37.8	0.00741	38.6	0.04319	38.7	0.05577
37.9	0.52905	37.9	0.0078	38.7	0.04321	38.8	0.05572
38	0.53315	38	0.0077	38.8	0.04326	38.9	0.05564
38.2	0.53211	38.2	0.00799	38.9	0.04326	39.2	0.05574
38.3	0.53405	38.3	0.00857	39.2	0.04332	39.3	0.05594
38.4	0.53612	38.4	0.00876	39.3	0.04347	39.4	0.05564
38.5	0.53494	38.5	0.00857	39.4	0.04332	39.5	0.05539
38.6	0.53708	38.6	0.00924	39.5	0.04309	39.6	0.05559
38.7	0.54075	38.7	0.00953	39.6	0.04337	39.7	0.05567
38.8	0.53999	38.8	0.00953	39.7	0.04309	39.8	0.05577
38.9	0.54409	38.9	0.00963	39.8	0.04324	39.9	0.05579
39.2	0.54945	39.2	0.01049	39.9	0.04326	40	0.05572
39.3	0.5507	39.3	0.01078	40	0.04321	40.2	0.05572
39.4	0.54735	39.4	0.01078	40.2	0.04314	40.3	0.05598
39.5	0.55003	39.5	0.01165	40.3	0.04319	40.4	0.05598
39.6	0.55236	39.6	0.01136	40.4	0.04342	40.5	0.05604
39.7	0.55265	39.7	0.01194	40.5	0.04316	40.6	0.05574
39.8	0.55495	39.8	0.01213	40.6	0.04337	40.7	0.05552
39.9	0.55577	39.9	0.01203	40.7	0.04304	40.8	0.05592
40	0.56001	40	0.01261	40.8	0.04352	40.9	0.05611
40.2	0.5618	40.2	0.0129	40.9	0.04339	41	0.05579
40.3	0.56321	40.3	0.01377	41	0.04326	41.2	0.05594
40.4	0.56374	40.4	0.01415	41.2	0.04339	41.3	0.05577
40.5	0.56738	40.5	0.01415	41.3	0.04326	41.4	0.05576
40.6	0.56566	40.6	0.01454	41.4	0.04311	41.5	0.05792
40.7	0.57185	40.7	0.01473	41.5	0.0445	41.6	0.05691
40.8	0.57229	40.8	0.01512	41.6	0.04364	41.7	0.05611
40.9	0.57066	40.9	0.01531	41.7	0.04342	41.8	0.05596
41	0.57214	41	0.01617	41.8	0.04306	41.9	0.05564
41.2	0.57535	41.2	0.01579	41.9	0.04326	42	0.05587
41.3	0.57624	41.3	0.01646	42	0.04319	42.2	0.05569
41.4	0.58725	41.4	0.01858	42.2	0.04321	42.3	0.05559
41.5	0.58419	41.5	0.01868	42.3	0.04324	42.4	0.05591
41.6	0.58301	41.6	0.01897	42.4	0.04321	42.5	0.05596
41.7	0.58055	41.7	0.01887	42.5	0.04311	42.7	0.05603
41.8	0.58107	41.8	0.01925	42.7	0.04299	42.8	0.05562
41.9	0.5839	41.9	0.01945	42.8	0.04294	42.9	0.05584
42	0.58553	42	0.01983	42.9	0.04304	43	0.05587
42.2	0.5877	42.2	0.02012	43	0.04319	43.2	0.05566
42.3	0.58725	42.3	0.0206	43.2	0.04311	43.4	0.05577
42.4	0.59038	42.4	0.0207	43.4	0.04301	43.6	0.05577
42.5	0.58926	42.5	0.02137	43.6	0.04324	43.7	0.05557
42.7	0.5906	42.7	0.02224	43.7	0.04281	43.8	0.05567
42.8	0.59558	42.8	0.02234	43.8	0.04306	43.9	0.05587
42.9	0.60087	42.9	0.02291	43.9	0.04279	44	0.05547
43	0.59975	43	0.02291	44	0.04299	44.2	0.05574
43.2	0.59953	43.2	0.02359	44.2	0.04299	44.3	0.05574
43.4	0.60518	43.4	0.02455	44.3	0.04294	44.4	0.05562
43.6	0.60339	43.6	0.02513	44.4	0.04291	44.5	0.05545
43.7	0.60572	43.7	0.02532	44.5	0.04286	44.6	0.05552
43.8	0.60706	43.8	0.02628	44.6	0.04316	44.7	0.05552
43.9	0.60906	43.9	0.02628	44.7	0.04291	44.8	0.05544
44	0.61152	44	0.02667	44.8	0.04289	44.9	0.05576
44.2	0.60935	44.2	0.02705	44.9	0.04316	45	0.05557
44.3	0.61181	44.3	0.02792	45	0.04289	45.4	0.05572
44.4	0.61509	44.4	0.02811	45.4	0.04299	45.7	0.05552
44.5	0.61523	44.5	0.02888	45.7	0.04286	45.9	0.0554
44.6	0.61806	44.6	0.02927	45.9	0.04294	46	0.05559
44.7	0.6165	44.7	0.02927	46	0.04301	46.4	0.05551
44.8	0.62029	44.8	0.03023	46.4	0.04311	46.7	0.05567
44.9	0.62058	44.9	0.02994	46.7	0.04289	46.8	0.05552
45	0.62208	45	0.03119	46.8	0.04276	46.9	0.05567
45.4	0.62811	45.4	0.03225	46.9	0.04279	47	0.05379
45.7	0.6296	45.7	0.0337	47	0.0414	47.4	0.05572
45.9	0.63242	45.9	0.0362	47.4	0.04291	47.5	0.05561
46	0.63398	46	0.03504	47.5	0.04266	47.6	0.05559
46.4	0.6401	46.4	0.03678	47.6	0.04291	47.7	0.05545
46.7	0.63912	46.7	0.03514	47.7	0.04291	47.8	0.05837
46.8	0.64284	46.8	0.03889	47.8	0.04472	47.9	0.0571
46.9	0.61956	46.9	0.03524	47.9	0.04407	48	0.05676
47	0.64434	47	0.04024	48	0.04352	48.2	0.05628
47.4	0.65162	47.4	0.04169	48.2	0.04339	48.3	0.05594
47.5	0.65385	47.5	0.04226	48.3	0.04324	48.4	0.05574
47.6	0.65535	47.6	0.04294	48.4	0.04311	48.5	0.05599
47.7	0.6683	47.7	0.04669	48.5	0.04306	48.6	0.05619
47.8	0.666	47.8	0.0464	48.6	0.04306	48.7	0.05581
47.9	0.66405	47.9	0.04689	48.7	0.04299	48.8	0.05599
48	0.66651	48	0.04737	48.8	0.04301	48.9	0.05594
48.2	0.66568	48.2	0.04775	48.9	0.04314	49	0.05609
48.3	0.6674	48.3	0.04852	49	0.04316	49.2	0.05587
48.4	0.66443	48.4	0.0491	49.2	0.04311	49.3	0.05596
48.5	0.66993	48.5	0.04968	49.3	0.04304	49.4	0.05598
48.6	0.66718	48.6	0.05006	49.4	0.04299	49.5	0.05577
48.7	0.66702	48.7	0.05093	49.5	0.04301	49.6	0.05601
48.8	0.6718	48.8	0.05189	49.6	0.04309	49.7	0.05601
48.9	0.67515	48.9	0.05237	49.7	0.04306	49.8	0.05606
49	0.67359	49	0.05276	49.8	0.04324	49.9	0.05576
49.2	0.67522	49.2	0.05324	49.9	0.04304	50.2	0.05591
49.3	0.67359	49.3	0.05459	50.2	0.04314	50.3	0.05567
49.4	0.67819	49.4	0.05497	50.3	0.04314	50.5	0.05581
49.5	0.68192	49.5	0.05594	50.5	0.04304	50.6	0.05613
49.6	0.6808	49.6	0.05613	50.6	0.04329	50.7	0.05581
49.7	0.68511	49.7	0.0569	50.7	0.04306	50.8	0.05641
49.8	0.68259	49.8	0.05757	50.8	0.04301	50.9	0.05628
49.9	0.68555	49.9	0.05873	50.9	0.04314	51	0.05604
50.2	0.68683	50.2	0.06046	51	0.04324	51.3	0.05598
50.3	0.68861	50.3	0.06133	51.3	0.04301	51.4	0.05614
50.5	0.69257	50.5	0.06248	51.4	0.04304	51.5	0.05587
50.6	0.69681	50.6	0.06383	51.5	0.04329	51.6	0.05584
50.7	0.6942	50.7	0.06383	51.6	0.04316	51.7	0.05634
50.8	0.69547	50.8	0.0646	51.7	0.04309	51.9	0.05606
50.9	0.69895	50.9	0.06595	51.9	0.04316	52	0.05633
51	0.69754	51	0.06662	52	0.04321	52.2	0.05599
51.3	0.69993	51.3	0.06826	52.2	0.04321	52.3	0.05643
51.4	0.70453	51.4	0.06941	52.3	0.04321	52.4	0.05634
51.5	0.70551	51.5	0.07018	52.4	0.04321	52.5	0.05624
51.6	0.70418	51.6	0.07134	52.5	0.04321	52.6	0.05611
51.7	0.7061	51.7	0.07221	52.6	0.04306	52.7	0.05633
51.9	0.70989	51.9	0.07384	52.7	0.04326	52.8	0.05623
52	0.7096	52	0.0749	52.8	0.04299	52.9	0.05633
52.2	0.71011	52.2	0.07509	52.9	0.04321	53	0.05636
52.3	0.70848	52.3	0.07663	53	0.04334	53.2	0.05624
52.4	0.71384	52.4	0.07827	53.2	0.04321	53.3	0.05634
52.5	0.71496	52.5	0.07769	53.3	0.04334	53.4	0.05613
52.6	0.7169	52.6	0.07914	53.4	0.04326	53.5	0.05616
52.7	0.714	52.7	0.08	53.5	0.04311	53.6	0.05628
52.8	0.72083	52.8	0.08164	53.6	0.04314	53.7	0.05618
52.9	0.72159	52.9	0.08203	53.7	0.04314	53.8	0.05601
53	0.72262	53	0.08289	53.8	0.04332	53.9	0.05624
53.2	0.72315	53.2	0.08453	53.9	0.04314	54	0.05594
53.3	0.72121	53.3	0.0852	54	0.04306	54.2	0.05641
53.4	0.72478	53.4	0.08655	54.2	0.04304	54.3	0.05644
53.5	0.72762	53.5	0.08761	54.3	0.04309	54.4	0.05628
53.6	0.72664	53.6	0.08848	54.4	0.04316	54.5	0.05658
53.7	0.73007	53.7	0.08934	54.5	0.04329	54.6	0.05618
53.8	0.73148	53.8	0.09069	54.6	0.04332	54.7	0.05629
53.9	0.72858	53.9	0.09117	54.7	0.04337	54.8	0.05631
54	0.73378	54	0.09204	54.8	0.04357	54.9	0.05631
54.2	0.73222	54.2	0.09425	54.9	0.04347	55	0.05619
54.3	0.73432	54.3	0.09493	55	0.04316	55.2	0.05651
54.4	0.73773	54.4	0.09599	55.2	0.04347	55.3	0.05641
54.5	0.74034	54.5	0.09772	55.3	0.04362	55.4	0.05656
54.6	0.73981	54.6	0.0981	55.4	0.04344	55.5	0.0565
54.7	0.74331	54.7	0.09993	55.5	0.04326	55.8	0.05623
54.8	0.74539	54.8	0.10147	55.8	0.04334	55.9	0.05631
54.9	0.74249	54.9	0.10128	55.9	0.04309	56.2	0.05646
55	0.74852	55	0.10398	56.2	0.04324	56.4	0.05613
55.2	0.74711	55.2	0.10484	56.4	0.04319	56.5	0.05644
55.3	0.75119	55.3	0.10638	56.5	0.04319	56.8	0.05631
55.4	0.74762	55.4	0.10735	56.8	0.04311	56.9	0.05631
55.5	0.74994	55.5	0.1086	56.9	0.04319	57.3	0.05628
55.8	0.75336	55.8	0.1138	57.3	0.04304	57.4	0.05609
55.9	0.75441	55.9	0.11418	57.4	0.04339	57.5	0.05604
56.2	0.757	56.2	0.11813	57.5	0.04319	57.6	0.05601
56.4	0.75687	56.4	0.11967	57.6	0.04316	57.7	0.05639
56.5	0.75611	56.5	0.12034	57.7	0.04314	57.8	0.05644
56.8	0.76682	56.8	0.12448	57.8	0.04329	57.9	0.05606
56.9	0.75983	56.9	0.12573	57.9	0.04321	58	0.05618
57.3	0.76624	57.3	0.13103	58	0.04319	58.2	0.05603
57.4	0.76423	57.4	0.13122	58.2	0.04319	58.3	0.05628
57.5	0.76638	57.5	0.13334	58.3	0.04334	58.5	0.05626
57.6	0.77122	57.6	0.13613	58.5	0.04334	58.6	0.05634
57.7	0.77502	57.7	0.13758	58.6	0.04309	58.8	0.05648
57.8	0.77361	57.8	0.13912	58.8	0.04326	58.9	0.05643
57.9	0.77419	57.9	0.14056	58.9	0.04321	59	0.05648
58	0.77933	58	0.142	59	0.04316	59.2	0.05633
58.2	0.77598	58.2	0.14335	59.2	0.04319	59.3	0.05646
58.3	0.77859	58.3	0.14566	59.3	0.04352	59.4	0.05611
58.5	0.78044	58.5	0.14942	59.4	0.04301	59.5	0.05639
58.6	0.7829	58.6	0.15202	59.5	0.04344	59.7	0.05616
58.8	0.78848	58.8	0.15442	59.7	0.04319	59.8	0.05641
58.9	0.78506	58.9	0.15568	59.8	0.04321	60	0.05641
59	0.79183	59	0.15789	60	0.04329	60.2	0.05653
59.2	0.78826	59.2	0.15914	60.2	0.04334	60.4	0.05619
59.3	0.78589	59.3	0.16136	60.4	0.04324	60.5	0.05653
59.4	0.79035	59.4	0.16415	60.5	0.04316	60.6	0.05638
59.5	0.78558	59.5	0.16415	60.6	0.04324	60.7	0.05636
59.7	0.78879	59.7	0.17243	60.7	0.04347	60.8	0.05631
59.8	0.79824	59.8	0.17002	60.8	0.04342	60.9	0.05639
60	0.80076	60	0.17474	60.9	0.04329	61	0.05638
60.2	0.79951	60.2	0.17618	61	0.04359	61.2	0.0566
60.4	0.79348	60.4	0.17994	61.2	0.04329	61.3	0.05644
60.5	0.79906	60.5	0.18177	61.3	0.04319	61.4	0.05633
60.6	0.80487	60.6	0.18388	61.4	0.04359	61.5	0.05636
60.7	0.80404	60.7	0.18629	61.5	0.04357	61.6	0.05631
60.8	0.80583	60.8	0.18716	61.6	0.04334	61.7	0.05624
60.9	0.80688	60.9	0.19043	61.7	0.04349	61.8	0.05634
61	0.80813	61	0.19573	61.8	0.04347	61.9	0.05636
61.2	0.81067	61.2	0.19505	61.9	0.04332	62.2	0.05629
61.3	0.80956	61.3	0.19621	62.2	0.04334	62.3	0.05628
61.4	0.80969	61.4	0.19813	62.3	0.04352	62.4	0.05653
61.5	0.81253	61.5	0.19948	62.4	0.04334	62.5	0.0568
61.6	0.81386	61.6	0.20237	62.5	0.04354	62.6	0.05663
61.7	0.81386	61.7	0.20401	62.6	0.04334	62.8	0.05685
61.8	0.81371	61.8	0.20593	62.8	0.04364	62.9	0.05623
61.9	0.81661	61.9	0.20882	62.9	0.04339	63	0.05646
62.2	0.81907	62.2	0.21642	63	0.04354	63.4	0.05656
62.3	0.8196	62.3	0.21537	63.4	0.04352	63.5	0.05629
62.4	0.81683	62.4	0.21691	63.5	0.04314	63.6	0.05619
62.5	0.81967	62.5	0.21806	63.6	0.04326	63.7	0.05631
62.6	0.82458	62.6	0.22028	63.7	0.04324	63.8	0.05638
62.8	0.82532	62.8	0.22442	63.8	0.04354	63.9	0.05644
62.9	0.82822	62.9	0.22827	63.9	0.04339	64	0.05618
63	0.82943	63	0.23096	64	0.04344	64.2	0.05633
63.4	0.82844	63.4	0.23655	64.2	0.04354	64.3	0.05655
63.5	0.83202	63.5	0.23982	64.3	0.04319	64.4	0.05643
63.6	0.82972	63.6	0.24136	64.4	0.04321	64.6	0.05618
63.7	0.83269	63.7	0.2429	64.6	0.04342	64.7	0.05651
63.8	0.8347	63.8	0.24665	64.7	0.04359	64.8	0.0565
63.9	0.83693	63.9	0.24675	64.8	0.04347	64.9	0.05648
64	0.83284	64	0.25137	64.9	0.04332	65	0.05631
64.2	0.83061	64.2	0.24203	65	0.04344	65.2	0.05663
64.3	0.83374	64.3	0.25349	65.2	0.04354	65.3	0.05646
64.4	0.83552	64.4	0.25638	65.3	0.04339	65.4	0.05648
64.6	0.83389	64.6	0.26061	65.4	0.04364	65.5	0.05636
64.7	0.84043	64.7	0.26495	65.5	0.04374	65.6	0.05648
64.8	0.84177	64.8	0.26562	65.6	0.04337	65.7	0.05641
64.9	0.8397	64.9	0.26706	65.7	0.04359	65.8	0.05643
65	0.84831	65	0.26986	65.8	0.04352	65.9	0.05624
65.2	0.84095	65.2	0.27284	65.9	0.04352	66	0.05629
65.3	0.84697	65.3	0.27409	66	0.04357	66.2	0.05655
65.4	0.85003	65.4	0.2764	66.2	0.04352	66.3	0.05663
65.5	0.84831	65.5	0.27794	66.3	0.04362	66.4	0.05658
65.6	0.84802	65.6	0.28295	66.4	0.04379	66.5	0.05634
65.7	0.84461	65.7	0.28305	66.5	0.04369	66.6	0.05683
65.8	0.85294	65.8	0.28844	66.6	0.04364	66.7	0.05653
65.9	0.84898	65.9	0.28824	66.7	0.04347	66.8	0.05665
66	0.85182	66	0.2921	66.8	0.04397	66.9	0.05636
66.2	0.85457	66.2	0.29325	66.9	0.04367	67	0.05639
66.3	0.85249	66.3	0.29604	67	0.04352	67.3	0.05634
66.4	0.85702	66.4	0.29758	67.3	0.04357	67.4	0.05641
66.5	0.85562	66.5	0.30278	67.4	0.04321	67.7	0.05628
66.6	0.85658	66.6	0.30259	67.7	0.04369	67.8	0.05626
66.7	0.85271	66.7	0.30509	67.8	0.04347	67.9	0.05634
66.8	0.85791	66.8	0.31029	67.9	0.04342	68	0.05599
66.9	0.85814	66.9	0.31048	68	0.04349	68.2	0.05638
67	0.85963	67	0.31279	68.2	0.04342	68.3	0.05646
67.3	0.85785	67.3	0.31751	68.3	0.04354	68.4	0.05639
67.4	0.86075	67.4	0.31992	68.4	0.04362	68.5	0.05621
67.7	0.86247	67.7	0.32367	68.5	0.04349	68.6	0.05609
67.8	0.86923	67.8	0.32993	68.6	0.04372	68.7	0.05628
67.9	0.86774	67.9	0.3308	68.7	0.04357	69.2	0.05611
68	0.86722	68	0.33436	69.2	0.04339	69.3	0.057
68.2	0.8676	68.2	0.33648	69.3	0.04384	69.7	0.05634
68.3	0.8708	68.3	0.34081	69.7	0.04402	69.8	0.05619
68.4	0.86104	68.4	0.33889	69.8	0.04362	70.4	0.05644
68.5	0.86946	68.5	0.34408	70.4	0.04367	70.5	0.05618
68.6	0.86662	68.6	0.34755	70.5	0.04344	70.6	0.05628
68.7	0.86707	68.7	0.34765	70.6	0.04369	70.7	0.05624
69.2	0.87444	69.2	0.36757	70.7	0.04369	70.9	0.05594
69.3	0.88084	69.3	0.36989	70.9	0.04364	71.3	0.05598
69.7	0.87287	69.7	0.37634	71.3	0.04354	71.4	0.05579
69.8	0.87497	69.8	0.38057	71.4	0.04352	71.8	0.05624
70.4	0.88145	70.4	0.39357	71.8	0.04359	72.2	0.05613
70.5	0.88687	70.5	0.40377	72.2	0.04352	72.3	0.05584
70.6	0.88203	70.6	0.39906	72.3	0.04364	72.6	0.05576
70.7	0.88196	70.7	0.4032	72.6	0.04362	72.7	0.05629
70.9	0.88247	70.9	0.4058	72.7	0.04352	74.2	0.05598
71.3	0.88939	71.3	0.41253	74.2	0.04379	74.5	0.05574
71.4	0.8871	71.4	0.42418	74.5	0.04367	74.7	0.05598
71.8	0.89306	71.8	0.42996	74.7	0.04405	75.3	0.05577
72.2	0.89194	72.2	0.43631	75.3	0.04389	75.5	0.05576
72.3	0.89185	72.3	0.43776	75.5	0.04374	75.6	0.05589
72.6	0.8944	72.6	0.45249	75.6	0.04337	76	0.05591
72.7	0.89864	72.7	0.4547	76	0.04397	76.2	0.05599
74.2	0.9031	74.2	0.48647	76.2	0.04367	76.4	0.05598
74.5	0.90786	74.5	0.50014	76.4	0.04382	76.5	0.05572
74.7	0.90898	74.7	0.49995	76.5	0.04367	76.6	0.05596
75.3	0.90473	75.3	0.51468	76.6	0.04402	76.9	0.05591
75.5	0.91672	75.5	0.52845	76.9	0.04374	77.6	0.05592
75.6	0.91016	75.6	0.51237	77.6	0.04389	77.9	0.05591
76	0.915	76	0.53538	77.9	0.04397	78.2	0.05557
76.2	0.91896	76.2	0.5401	78.2	0.04392	78.7	0.05581
76.4	0.91753	76.4	0.54405	78.7	0.04379	79.7	0.05554
76.5	0.91887	76.5	0.55146	79.7	0.04394	80.6	0.05571
76.6	0.91739	76.6	0.55223	80.6	0.04392	80.7	0.05537
76.9	0.92282	76.9	0.55945	80.7	0.04384	81.5	0.05527
77.6	0.92572	77.6	0.57601	81.5	0.04379	81.6	0.05505
77.9	0.92728	77.9	0.58487	81.6	0.04372	81.7	0.05512
78.2	0.9232	78.2	0.57466	81.7	0.04394	81.8	0.0554
78.7	0.93248	78.7	0.60393	81.8	0.04389	82.3	0.05493
79.7	0.93845	79.7	0.62511	82.3	0.04389	82.7	0.05522
80.6	0.93688	80.6	0.63628	82.7	0.04389	82.8	0.05483
80.7	0.94061	80.7	0.64013	82.8	0.04412	82.9	0.05524
81.5	0.94722	81.5	0.65515	82.9	0.04389	83	0.05505
81.6	0.94604	81.6	0.66006	83	0.04382	83.4	0.05497
81.7	0.94246	81.7	0.66198	83.4	0.04384	83.7	0.05499
81.8	0.94358	81.8	0.66439	83.7	0.04412	83.8	0.05483
82.3	0.94849	82.3	0.67565	83.8	0.04362	83.9	0.05462
82.7	0.94552	82.7	0.67065	83.9	0.04389	84	0.05502
82.8	0.94403	82.8	0.68104	84	0.04382	84.2	0.0549
82.9	0.95102	82.9	0.68316	84.2	0.04367	84.3	0.055
83	0.9505	83	0.68557	84.3	0.04389	84.4	0.05487
83.4	0.95146	83.4	0.69048	84.4	0.04374	84.5	0.0546
83.7	0.94508	83.7	0.69134	84.5	0.04382	84.6	0.05483
83.8	0.95251	83.8	0.70039	84.6	0.04389	84.8	0.05468
83.9	0.95392	83.9	0.7053	84.8	0.04399	84.9	0.05458
84	0.94961	84	0.69866	84.9	0.04367	85	0.05426
84.2	0.95289	84.2	0.70261	85	0.04392	85.2	0.05467
84.3	0.9543	84.3	0.7029	85.2	0.04389	85.3	0.05488
84.4	0.96106	84.4	0.7107	85.3	0.04382	85.4	0.0548
84.5	0.95414	84.5	0.70858	85.4	0.04382	85.5	0.05462
84.6	0.9595	84.6	0.71705	85.5	0.04382	85.7	0.05463
84.8	0.95146	84.8	0.71522	85.7	0.04405	85.8	0.05472
84.9	0.95675	84.9	0.71994	85.8	0.04394	85.9	0.0545
85	0.9549	85	0.71618	85.9	0.04389	86	0.05448
85.2	0.95646	85.2	0.72148	86	0.04384	86.2	0.05458
85.3	0.95765	85.3	0.72109	86.2	0.04387	86.3	0.05435
85.4	0.95468	85.4	0.71936	86.3	0.04384	86.4	0.05492
85.5	0.95771	85.5	0.72369	86.4	0.04382	86.5	0.0542
85.7	0.95771	85.7	0.7288	86.5	0.04359	86.6	0.05467
85.8	0.9595	85.8	0.72716	86.6	0.04369	86.7	0.0544
85.9	0.95436	85.9	0.73332	86.7	0.04382	86.8	0.05455
86	0.9616	86	0.73294	86.8	0.04372	86.9	0.05477
86.2	0.96062	86.2	0.73361	86.9	0.04384	87	0.05448
86.3	0.96151	86.3	0.73804	87	0.04379	87.2	0.05428
86.4	0.95803	86.4	0.73688	87.2	0.04384	87.3	0.05426
86.5	0.96218	86.5	0.73919	87.3	0.04392	87.4	0.05458
86.6	0.96412	86.6	0.74054	87.4	0.04387	87.8	0.05435
86.7	0.96307	86.7	0.74362	87.8	0.04405	87.9	0.05411
86.8	0.96352	86.8	0.74584	87.9	0.04399	88.4	0.05401
86.9	0.96338	86.9	0.75132	88.4	0.04379	88.5	0.0541
87	0.96524	87	0.74738	88.5	0.04359	88.7	0.05416
87.2	0.96568	87.2	0.74872	88.7	0.04382	88.8	0.05448
87.3	0.96635	87.3	0.7596	88.8	0.04382	88.9	0.05423
87.4	0.96553	87.4	0.75508	88.9	0.04367	89	0.0542
87.8	0.96285	87.8	0.75739	89	0.04382	89.3	0.05398
87.9	0.96798	87.9	0.76451	89.3	0.04379	89.4	0.05401
88.4	0.96687	88.4	0.76336	89.4	0.04344	89.7	0.05413
88.5	0.97312	88.5	0.77809	89.7	0.04387	90	0.0542
88.7	0.97194	88.7	0.7699	90	0.04394	90.5	0.05383
88.8	0.96843	88.8	0.77231	90.5	0.04379	90.8	0.05378
88.9	0.97254	88.9	0.77992	90.8	0.04337	91	0.05363
89	0.96993	89	0.77327	91	0.04377	91.3	0.05361
89.3	0.96865	89.3	0.77636	91.3	0.04362	91.6	0.05384
89.4	0.96955	89.4	0.78367	91.6	0.04359	91.7	0.05368
89.7	0.97209	89.7	0.78492	91.7	0.04367	91.9	0.05349
90	0.97127	90	0.78695	91.9	0.04349	92	0.05329
90.5	0.97245	90.5	0.79561	92	0.04359	92.2	0.05351
90.8	0.97714	90.8	0.79725	92.2	0.04377	92.3	0.05337
91	0.9764	91	0.8063	92.3	0.04364	92.4	0.05319
91.3	0.97299	91.3	0.80533	92.4	0.04342	92.5	0.05344
91.6	0.97678	91.6	0.81082	92.5	0.04362	92.6	0.05334
91.7	0.97915	91.7	0.80245	92.6	0.04359	92.7	0.05363
91.9	0.97863	91.9	0.81641	92.7	0.04372	92.8	0.05347
92	0.97796	92	0.81371	92.8	0.04372	92.9	0.05363
92.2	0.9793	92.2	0.8191	92.9	0.04369	93	0.05341
92.3	0.97685	92.3	0.81227	93	0.04372	93.2	0.05317
92.4	0.98154	92.4	0.81727	93.2	0.04374	93.3	0.05358
92.5	0.98042	92.5	0.81756	93.3	0.04367	93.4	0.05326
92.6	0.98272	92.6	0.82026	93.4	0.04354	93.5	0.05324
92.7	0.98555	92.7	0.82382	93.5	0.04352	93.6	0.05334
92.8	0.98192	92.8	0.82083	93.6	0.04364	93.7	0.05327
92.9	0.98049	92.9	0.81949	93.7	0.04344	93.8	0.05324
93	0.98377	93	0.82767	93.8	0.04344	93.9	0.05319
93.2	0.98504	93.2	0.82834	93.9	0.04347	94	0.05309
93.3	0.98406	93.3	0.82834	94	0.04357	94.2	0.05329
93.4	0.98495	93.4	0.83383	94.2	0.04364	94.3	0.05302
93.5	0.98265	93.5	0.83171	94.3	0.04357	94.4	0.05307
93.6	0.98294	93.6	0.83643	94.4	0.04334	94.5	0.05337
93.7	0.97991	93.7	0.83142	94.5	0.04337	94.6	0.05312
93.8	0.98227	93.8	0.83171	94.6	0.04357	94.7	0.05336
93.9	0.98562	93.9	0.83797	94.7	0.04359	94.8	0.05295
94	0.98355	94	0.83826	94.8	0.04369	94.9	0.05289
94.2	0.98906	94.2	0.83999	94.9	0.04374	95	0.05304
94.3	0.98622	94.3	0.84587	95	0.04339	95.2	0.05277
94.4	0.98555	94.4	0.84327	95.2	0.04347	95.6	0.0529
94.5	0.98667	94.5	0.83614	95.6	0.04347	95.7	0.05284
94.6	0.99129	94.6	0.84567	95.7	0.04352	96	0.05284
94.7	0.99098	94.7	0.85126	96	0.04329	96.3	0.05238
94.8	0.99158	94.8	0.84683	96.3	0.04354	96.4	0.05272
94.9	0.99062	94.9	0.84808	96.4	0.04357	96.5	0.05277
95	0.98823	95	0.84972	96.5	0.04339	97.3	0.05254
95.2	0.99129	95.2	0.84808	97.3	0.04342	97.7	0.05279
95.6	0.9933	95.6	0.85578	97.7	0.04352	98.5	0.05267
95.7	0.9875	95.7	0.85501	98.5	0.04372	98.6	0.05217
96	0.9875	96	0.85771	98.6	0.04347	98.8	0.05225
96.3	0.99181	96.3	0.86628	98.8	0.04354	99.2	0.05227
96.4	0.9927	96.4	0.86339	99.2	0.04354	99.3	0.052
96.5	0.99353	96.5	0.86483	99.3	0.04362	99.4	0.05205
97.3	1.00058	97.3	0.87687	99.4	0.04359	99.5	0.0519
97.7	0.99955	97.7	0.88004	99.5	0.04354	99.6	0.05213
98.5	1.00051	98.5	0.8838	99.6	0.04352	99.8	0.05163
98.6	1.00326	98.6	0.88534	99.8	0.04334	99.9	0.05171
98.8	1.00304	98.8	0.8915	99.9	0.04314	100.2	0.05188
99.2	1.00415	99.2	0.89256	100.2	0.04342	100.4	0.05168
99.3	0.99924	99.3	0.89034	100.4	0.04342	100.6	0.05168
99.4	1.00654	99.4	0.89323	100.6	0.04319	100.7	0.0516
99.5	0.99978	99.5	0.89496	100.7	0.04324	100.8	0.05144
99.6	1.00246	99.6	0.89756	100.8	0.04337	100.9	0.05163
99.8	1.00348	99.8	0.89054	100.9	0.04329	101.3	0.0516
99.9	1	99.9	0.89545	101.3	0.04332	101.5	0.05126
		100.2	0.89833	101.5	0.04319	101.6	0.05173
		100.4	0.90228	101.6	0.04342	101.7	0.05121
		100.6	0.89939	101.7	0.04339	101.8	0.05123
		100.7	0.90016	101.8	0.04337	101.9	0.05146
		100.8	0.90016	101.9	0.04344	102	0.05134
		100.9	0.90767	102	0.04304	102.2	0.05106
		101.3	0.90575	102.2	0.04349	102.3	0.05138
		101.5	0.90979	102.3	0.04332	102.4	0.05134
		101.6	0.91172	102.4	0.04334	102.5	0.05124
		101.7	0.91239	102.5	0.04311	102.6	0.05113
		101.8	0.90642	102.6	0.04354	102.7	0.05121
		101.9	0.90719	102.7	0.04321	103	0.05118
		102	0.91923	103	0.04359	103.2	0.05097
		102.2	0.91085	103.2	0.04342	103.6	0.05084
		102.3	0.91586	103.6	0.04337	103.7	0.05086
		102.4	0.91499	103.7	0.04314	103.9	0.05086
		102.5	0.91518	103.9	0.04342	104	0.05064
		102.6	0.91855	104	0.04324	104.2	0.05086
		102.7	0.91653	104.2	0.04337	104.3	0.05052
		103	0.92067	104.3	0.04306	104.4	0.05029
		103.2	0.91903	104.4	0.04291	104.5	0.05044
		103.6	0.92192	104.5	0.04321	104.6	0.05059
		103.7	0.92587	104.6	0.04347	104.7	0.05037
		103.9	0.92837	104.7	0.04291	104.8	0.05052
		104	0.93126	104.8	0.04334	105	0.05042
		104.2	0.92597	105	0.04311	105.3	0.05042
		104.3	0.92462	105.3	0.04326	105.4	0.05025
		104.4	0.93222	105.4	0.04306	105.5	0.05012
		104.5	0.93107	105.5	0.04314	105.6	0.05039
		104.6	0.93107	105.6	0.04301	105.7	0.05035
		104.7	0.93665	105.7	0.04326	106	0.05022
		104.8	0.93742	106	0.04319	106.2	0.04992
		105	0.9407	106.2	0.04316	106.4	0.05019
		105.3	0.93424	106.4	0.04296	106.5	0.05002
		105.4	0.93858	106.5	0.04306	106.7	0.05012
		105.5	0.94108	106.7	0.04306	106.9	0.04998
		105.6	0.94281	106.9	0.04339	107	0.04977
		105.7	0.94166	107	0.04309	107.2	0.0499
		106	0.94185	107.2	0.04324	107.3	0.04983
		106.2	0.9458	107.3	0.04324	107.6	0.04965
		106.4	0.9535	107.6	0.04309	107.7	0.0498
		106.5	0.94147	107.7	0.04296	107.9	0.04973
		106.7	0.95138	107.9	0.04294	108.2	0.0495
		106.9	0.95398	108.2	0.04289	108.4	0.04958
		107	0.95177	108.4	0.04299	108.6	0.0495
		107.2	0.95408	108.6	0.04304	108.8	0.04941
		107.3	0.95446	108.8	0.04276	108.9	0.0496
		107.6	0.95225	108.9	0.04289	109.3	0.0494
		107.7	0.95215	109.3	0.04321	109.4	0.04938
		107.9	0.95985	109.4	0.04314	109.7	0.04928
		108.2	0.95851	109.7	0.04281	109.8	0.04925
		108.4	0.96207	109.8	0.04299	110.3	0.04894
		108.6	0.96621	110.3	0.04321	110.4	0.04906
		108.8	0.96544	110.4	0.04314	110.5	0.04878
		108.9	0.97179	110.5	0.04286	110.6	0.04901
		109.3	0.97497	110.6	0.04286	110.9	0.04874
		109.4	0.97208	110.9	0.04271	111	0.04853
		109.7	0.9742	111	0.04304	111.2	0.04876
		109.8	0.97256	111.2	0.04274	111.3	0.04863
		110.3	0.97969	111.3	0.04279	111.4	0.04871
		110.4	0.98007	111.4	0.04266	111.5	0.04859
		110.5	0.98267	111.5	0.04251	111.6	0.04866
		110.6	0.9792	111.6	0.04289	111.8	0.04846
		110.9	0.99105	111.8	0.04284	111.9	0.04946
		111	0.98171	111.9	0.04339	112	0.04866
		111.2	0.97969	112	0.04311	112.3	0.04869
		111.3	0.98411	112.3	0.04294	112.5	0.04824
		111.4	0.98816	112.5	0.04284	112.6	0.04839
		111.5	0.98075	112.6	0.04299	112.7	0.04829
		111.6	0.98748	112.7	0.04251	112.9	0.04814
		111.8	0.99288	112.9	0.04279	113	0.04804
		111.9	1.00029
		112	0.99576
		112.3	0.99605
		112.5	0.99779
		112.6	0.99393
		112.7	0.99865
		112.9	0.9897
		113	0.99519
		113.3	1.00029
		113.4	0.9999
		113.5	1.00298
		113.8	1

## Sheet: Fig.4e
Experimental Data																			Fitted Data
Time	Fibril mass	Time	Fibril mass	Time	Fibril mass	Time	Fibril mass	Time	Fibril mass	Time	Fibril mass	Time	Fibril mass	Time	Fibril mass	Time	Fibril mass		Time	Fibril mass	Time	Fibril mass	Time	Fibril mass	Time	Fibril mass	Time	Fibril mass	Time	Fibril mass	Time	Fibril mass	Time	Fibril mass	Time	Fibril mass
hours		hours		hours		hours		hours		hours		hours		hours		hours			hours		hours		hours		hours		hours		hours		hours		hours		hours
	K18 Alone		+ 0.01x Apo-S100B		+ 0.05x Apo-S100B		+ 0.1x Apo-S100B		+ 0.2x Apo-S100B		+ 0.3x Apo-S100B		+ 0.5x Apo-S100B		+ 1x Apo-S100B		+ 4x Apo-S100B			K18 Alone		+ 0.01x Apo-S100B		+ 0.05x Apo-S100B		+ 0.1x Apo-S100B		+ 0.2x Apo-S100B		+ 0.3x Apo-S100B		+ 0.5x Apo-S100B		+ 1x Apo-S100B		+ 4x Apo-S100B
0	2.36191e-17	0	2.50514e-17	0	0	0	2.81403e-17	0	-2.69145e-17	0	-2.61936e-17	0	0	0	0	0	-2.40699e-17		0	0	0	0	0	0	0	0	0	0	0	0	0	1.11022e-16	0	0	0	0
0.11	-0.00155	0.11	-0.00164	0.11	-0.00256	0.11	-0.00238	0.11	-0.00202	0.11	-0.00258	0.11	-0.00273	0.11	-0.00285	0.11	-0.00497		0.05579	2.20888e-05	0.05893	8.54265e-06	0.0605	1.15227e-05	0.05673	1.78957e-05	0.06301	9.07698e-06	0.06553	2.30022e-05	0.06459	1.67298e-05	0.06176	1.04267e-05	0.06301	1.38817e-05
0.22	-0.00277	0.22	-0.00305	0.22	-0.00414	0.22	-0.00422	0.22	-0.00354	0.22	-0.00369	0.22	-0.00409	0.22	-0.00464	0.22	-0.00768		0.11157	8.87951e-05	0.11786	3.43857e-05	0.121	4.63352e-05	0.11346	7.19421e-05	0.12603	3.65161e-05	0.13106	9.24346e-05	0.12917	6.72229e-05	0.12352	4.19079e-05	0.12603	5.57433e-05
0.33	-0.0031	0.33	-0.00341	0.33	-0.00499	0.33	-0.00488	0.33	-0.00455	0.33	-0.00479	0.33	-0.00511	0.33	-0.00571	0.33	-0.0087		0.16736	0.000201492	0.17678	7.81857e-05	0.1815	0.000105189	0.17018	0.000163254	0.18904	8.29536e-05	0.19658	0.000209632	0.19376	0.000152424	0.18527	9.50618e-05	0.18904	0.000126257
0.44	-0.00343	0.44	-0.00388	0.44	-0.00584	0.44	-0.00528	0.44	-0.00505	0.44	-0.00492	0.44	-0.00534	0.44	-0.00583	0.44	-0.00949		0.22314	0.000362527	0.23571	0.000141059	0.242	0.00018936	0.22691	0.000293734	0.25206	0.000149471	0.26211	0.000376879	0.25834	0.000273943	0.24703	0.000170938	0.25206	0.000226569
0.56	-0.00288	0.56	-0.00341	0.56	-0.00584	0.56	-0.00462	0.56	-0.00518	0.56	-0.00479	0.56	-0.00545	0.56	-0.00571	0.56	-0.00949		0.27893	0.000575266	0.29464	0.000224611	0.3025	0.000300679	0.28364	0.000466107	0.31507	0.000237619	0.32764	0.00059745	0.32293	0.000434085	0.30879	0.000271039	0.31507	0.000358315
0.67	-0.00188	0.67	-0.00282	0.67	-0.00536	0.67	-0.00462	0.67	-0.00505	0.67	-0.00455	0.67	-0.00488	0.67	-0.00511	0.67	-0.0087		0.33472	0.000844161	0.35357	0.000330973	0.363	0.000441566	0.34037	0.000683976	0.37808	0.000349452	0.39317	0.000875668	0.38752	0.00063589	0.37055	0.000397346	0.37808	0.000523645
0.78	-0.000884209	0.78	-0.002	0.78	-0.00463	0.78	-0.00303	0.78	-0.0043	0.78	-0.00332	0.78	-0.00409	0.78	-0.0044	0.78	-0.00791		0.3905	0.00117	0.4125	0.000462858	0.4235	0.000615083	0.3971	0.000951895	0.4411	0.000487579	0.4587	0.00122	0.4521	0.000883188	0.4323	0.000552361	0.4411	0.000725262
0.89	0.00166	0.89	-0.000468914	0.89	-0.00341	0.89	-0.00105	0.89	-0.00341	0.89	-0.00234	0.89	-0.00318	0.89	-0.00321	0.89	-0.00689		0.44629	0.00157	0.47143	0.000623627	0.484	0.000825	0.45383	0.00128	0.50411	0.000655216	0.52423	0.00163	0.51669	0.00118	0.49406	0.000739149	0.50411	0.000966455
1	0.00521	1	0.00153	1	-0.00158	1	0.00185	1	-0.00177	1	-0.000615632	1	-0.00182	1	-0.00167	1	-0.00497		0.50207	0.00205	0.53035	0.000817376	0.5445	0.00108	0.51055	0.00166	0.56713	0.000856263	0.58975	0.00212	0.58127	0.00153	0.55582	0.000961403	0.56713	0.00125
1.11	0.00986	1.11	0.00435	1.11	0.000851089	1.11	0.00554	1.11	0.000125	1.11	0.00184	1.11	0.000453306	1.11	0.000831451	1.11	-0.00226		0.55786	0.00261	0.58928	0.00105	0.605	0.00137	0.56728	0.00212	0.63014	0.0011	0.65528	0.00269	0.64586	0.00195	0.61758	0.00122	0.63014	0.00158
1.22	0.01551	1.22	0.00776	1.22	0.00438	1.22	0.01017	1.22	0.00265	1.22	0.00528	1.22	0.00341	1.22	0.00345	1.22	0.000901084		0.61364	0.00328	0.64821	0.00132	0.6655	0.00172	0.62401	0.00265	0.69316	0.00138	0.72081	0.00337	0.71044	0.00244	0.67933	0.00153	0.69316	0.00197
1.33	0.02338	1.33	0.01234	1.33	0.00804	1.33	0.01624	1.33	0.00555	1.33	0.00934	1.33	0.0067	1.33	0.00714	1.33	0.00407		0.66943	0.00405	0.70714	0.00165	0.726	0.00213	0.68074	0.00328	0.75617	0.00171	0.78634	0.00415	0.77503	0.003	0.74109	0.00189	0.75617	0.00242
1.44	0.0328	1.44	0.01798	1.44	0.01327	1.44	0.0235	1.44	0.00985	1.44	0.0145	1.44	0.01102	1.44	0.01178	1.44	0.00824		0.72522	0.00495	0.76607	0.00204	0.7865	0.00261	0.73747	0.00401	0.81918	0.0021	0.85187	0.00507	0.83962	0.00366	0.80285	0.00231	0.81918	0.00293
1.56	0.04521	1.56	0.02538	1.56	0.01936	1.56	0.03353	1.56	0.01502	1.56	0.0204	1.56	0.01659	1.56	0.01701	1.56	0.01343		0.781	0.006	0.825	0.00249	0.847	0.00317	0.7942	0.00486	0.8822	0.00256	0.9174	0.00612	0.9042	0.00441	0.86461	0.00279	0.8822	0.00352
1.67	0.05972	1.67	0.03408	1.67	0.02667	1.67	0.04515	1.67	0.02083	1.67	0.02814	1.67	0.02329	1.67	0.02403	1.67	0.01976		0.83679	0.00722	0.88392	0.00302	0.9075	0.00382	0.85092	0.00585	0.94521	0.00309	0.98292	0.00734	0.96879	0.00529	0.92636	0.00335	0.94521	0.00419
1.78	0.07989	1.78	0.04372	1.78	0.03604	1.78	0.05954	1.78	0.02841	1.78	0.03748	1.78	0.03113	1.78	0.03152	1.78	0.02631		0.89257	0.00862	0.94285	0.00365	0.968	0.00458	0.90765	0.00699	1.00823	0.00372	1.04845	0.00875	1.03337	0.00629	0.98812	0.00399	1.00823	0.00496
1.89	0.1067	1.89	0.05618	1.89	0.04578	1.89	0.07736	1.89	0.03687	1.89	0.05087	1.89	0.03965	1.89	0.04318	1.89	0.03274		0.94836	0.01025	1.00178	0.00439	1.0285	0.00545	0.96438	0.00831	1.07124	0.00445	1.11398	0.01037	1.09796	0.00745	1.04988	0.00473	1.07124	0.00584
2	0.13574	2	0.07122	2	0.06112	2	0.10059	2	0.04823	2	0.06414	2	0.05021	2	0.0515	2	0.04212		1.00415	0.01213	1.06071	0.00525	1.089	0.00647	1.02111	0.00983	1.13425	0.0053	1.17951	0.01223	1.16255	0.00878	1.11164	0.00559	1.13425	0.00683
2.11	0.17673	2.11	0.09296	2.11	0.08036	2.11	0.13069	2.11	0.06199	2.11	0.08258	2.11	0.06442	2.11	0.06958	2.11	0.05454		1.05993	0.01429	1.11964	0.00626	1.1495	0.00765	1.07784	0.01159	1.19727	0.00628	1.24504	0.01437	1.22713	0.0103	1.17339	0.00658	1.19727	0.00797
2.22	0.23136	2.22	0.1194	2.22	0.10349	2.22	0.16673	2.22	0.07917	2.22	0.10199	2.22	0.08282	2.22	0.08814	2.22	0.06854		1.11572	0.01678	1.17857	0.00745	1.21	0.00901	1.13457	0.01362	1.26028	0.00743	1.31057	0.01682	1.29172	0.01205	1.23515	0.00771	1.26028	0.00926
2.33	0.29607	2.33	0.14749	2.33	0.12797	2.33	0.21188	2.33	0.10177	2.33	0.12595	2.33	0.106	2.33	0.10337	2.33	0.08457		1.1715	0.01965	1.23749	0.00884	1.2705	0.01058	1.19129	0.01595	1.3233	0.00877	1.37609	0.01963	1.3563	0.01404	1.29691	0.00901	1.3233	0.01072
2.44	0.3508	2.44	0.18404	2.44	0.15573	2.44	0.26376	2.44	0.1255	2.44	0.15262	2.44	0.12815	2.44	0.12073	2.44	0.10377		1.22729	0.02294	1.29642	0.01046	1.331	0.0124	1.24802	0.01863	1.38631	0.01032	1.44162	0.02284	1.42089	0.01633	1.35867	0.01051	1.38631	0.01238
2.56	0.39723	2.56	0.22482	2.56	0.1914	2.56	0.32475	2.56	0.1548	2.56	0.18616	2.56	0.15542	2.56	0.15237	2.56	0.12805		1.28307	0.02672	1.35535	0.01236	1.3915	0.0145	1.30475	0.02171	1.44933	0.01212	1.50715	0.0265	1.48547	0.01894	1.42042	0.01223	1.44933	0.01426
2.67	0.46582	2.67	0.26913	2.67	0.24254	2.67	0.40343	2.67	0.18586	2.67	0.22352	2.67	0.19075	2.67	0.18306	2.67	0.15662		1.33886	0.03104	1.41428	0.01457	1.452	0.01692	1.36148	0.02525	1.51234	0.01421	1.57268	0.03068	1.55006	0.02191	1.48218	0.01419	1.51234	0.01639
2.78	0.51734	2.78	0.32142	2.78	0.29441	2.78	0.46865	2.78	0.22462	2.78	0.27193	2.78	0.23177	2.78	0.21827	2.78	0.19094		1.39465	0.03598	1.47321	0.01715	1.5125	0.0197	1.41821	0.02929	1.57535	0.01663	1.63821	0.03544	1.61465	0.02531	1.54394	0.01645	1.57535	0.01879
2.89	0.63823	2.89	0.41944	2.89	0.35224	2.89	0.55908	2.89	0.26906	2.89	0.35021	2.89	0.29255	2.89	0.25812	2.89	0.22742		1.45043	0.04162	1.53214	0.02016	1.573	0.02291	1.47494	0.03392	1.63837	0.01943	1.70374	0.04085	1.67923	0.02916	1.6057	0.01903	1.63837	0.02151
3	0.67224	3	0.47162	3	0.39072	3	0.60291	3	0.31364	3	0.39223	3	0.33413	3	0.28952	3	0.26569		1.50622	0.04803	1.59106	0.02365	1.6335	0.02659	1.53166	0.0392	1.70138	0.02267	1.76926	0.04698	1.74382	0.03355	1.66745	0.02198	1.70138	0.02458
3.11	0.70061	3.11	0.54977	3.11	0.43687	3.11	0.66667	3.11	0.35505	3.11	0.45306	3.11	0.37673	3.11	0.32627	3.11	0.30465		1.562	0.05531	1.64999	0.02771	1.694	0.03081	1.58839	0.04521	1.7644	0.02641	1.83479	0.05391	1.8084	0.03853	1.72921	0.02536	1.7644	0.02805
3.22	0.73485	3.22	0.59596	3.22	0.52307	3.22	0.69703	3.22	0.438	3.22	0.49828	3.22	0.44195	3.22	0.39479	3.22	0.34914		1.61779	0.06356	1.70892	0.03242	1.7545	0.03565	1.64512	0.05204	1.82741	0.03072	1.90032	0.06174	1.87299	0.04416	1.79097	0.0292	1.82741	0.03195
3.33	0.75734	3.33	0.64367	3.33	0.55047	3.33	0.71908	3.33	0.48156	3.33	0.52998	3.33	0.48069	3.33	0.43952	3.33	0.38606		1.67358	0.07286	1.76785	0.03787	1.815	0.04118	1.70185	0.05979	1.89042	0.03567	1.96585	0.07054	1.93758	0.05052	1.85273	0.03358	1.89042	0.03634
3.44	0.78504	3.44	0.70772	3.44	0.58371	3.44	0.74205	3.44	0.52917	3.44	0.58159	3.44	0.53022	3.44	0.5022	3.44	0.43327		1.72936	0.08332	1.82678	0.04416	1.8755	0.04748	1.75858	0.06853	1.95344	0.04137	2.03138	0.08042	2.00216	0.0577	1.91448	0.03856	1.95344	0.04126
3.56	0.81662	3.56	0.76542	3.56	0.71922	3.56	0.79155	3.56	0.58611	3.56	0.61993	3.56	0.57407	3.56	0.55037	3.56	0.48306		1.78515	0.09504	1.88571	0.05141	1.936	0.05466	1.81531	0.07838	2.01645	0.04789	2.09691	0.09144	2.06675	0.06576	1.97624	0.04421	2.01645	0.04678
3.67	0.83235	3.67	0.79199	3.67	0.74845	3.67	0.81663	3.67	0.69394	3.67	0.72008	3.67	0.60055	3.67	0.60925	3.67	0.5271		1.84093	0.1081	1.94463	0.05972	1.9965	0.0628	1.87203	0.08944	2.07947	0.05534	2.16243	0.10372	2.13133	0.0748	2.038	0.05061	2.07947	0.05296
3.78	0.85042	3.78	0.81725	3.78	0.77304	3.78	0.82944	3.78	0.71957	3.78	0.74662	3.78	0.62588	3.78	0.6654	3.78	0.56843		1.89672	0.12261	2.00356	0.06923	2.057	0.072	1.92876	0.10178	2.14248	0.06383	2.22796	0.11732	2.19592	0.08491	2.09976	0.05784	2.14248	0.05986
3.89	0.87955	3.89	0.83817	3.89	0.77986	3.89	0.84383	3.89	0.74899	3.89	0.76739	3.89	0.65201	3.89	0.69621	3.89	0.59688		1.95251	0.13862	2.06249	0.08006	2.1175	0.08237	1.98549	0.11552	2.20549	0.07346	2.29349	0.13231	2.26051	0.09615	2.16152	0.06598	2.20549	0.06755
4	0.89152	4	0.8605	4	0.80835	4	0.85333	4	0.79975	4	0.77832	4	0.6678	4	0.76258	4	0.61698		2.00829	0.15619	2.12142	0.09235	2.178	0.09402	2.04222	0.13071	2.26851	0.08436	2.35902	0.14876	2.32509	0.10863	2.22327	0.07513	2.26851	0.07609
4.11	0.90859	4.11	0.87801	4.11	0.82162	4.11	0.87301	4.11	0.81919	4.11	0.79848	4.11	0.71722	4.11	0.78946	4.11	0.66418		2.06408	0.17536	2.18035	0.10621	2.2385	0.10703	2.09895	0.14744	2.33152	0.09663	2.42455	0.1667	2.38968	0.12239	2.28503	0.08537	2.33152	0.08555
4.22	0.91612	4.22	0.89423	4.22	0.83977	4.22	0.88449	4.22	0.83093	4.22	0.80892	4.22	0.81163	4.22	0.81194	4.22	0.72301		2.11986	0.19613	2.23927	0.12177	2.299	0.1215	2.15567	0.16574	2.39454	0.11038	2.49007	0.18615	2.45426	0.13752	2.34679	0.09679	2.39454	0.096
4.33	0.92931	4.33	0.90692	4.33	0.85413	4.33	0.89743	4.33	0.8476	4.33	0.81838	4.33	0.83333	4.33	0.82776	4.33	0.7561		2.17565	0.21848	2.2982	0.13912	2.3595	0.1375	2.2124	0.18563	2.45755	0.12571	2.5556	0.20709	2.51885	0.15406	2.40855	0.10948	2.45755	0.1075
4.44	0.94072	4.44	0.91209	4.44	0.86424	4.44	0.9101	4.44	0.85947	4.44	0.8319	4.44	0.84458	4.44	0.84227	4.44	0.78523		2.23143	0.24234	2.35713	0.15834	2.42	0.15511	2.26913	0.2071	2.52057	0.1427	2.62113	0.22949	2.58343	0.17204	2.4703	0.12351	2.52057	0.12011
4.56	0.94659	4.56	0.91903	4.56	0.88603	4.56	0.91855	4.56	0.8697	4.56	0.85033	4.56	0.8589	4.56	0.85132	4.56	0.80454		2.28722	0.26763	2.41606	0.17947	2.4805	0.17434	2.32586	0.23012	2.58358	0.1614	2.68666	0.25328	2.64802	0.19147	2.53206	0.13894	2.58358	0.13388
4.67	0.95357	4.67	0.92702	4.67	0.91124	4.67	0.93241	4.67	0.87714	4.67	0.87098	4.67	0.88071	4.67	0.87237	4.67	0.82949		2.34301	0.2942	2.47499	0.20251	2.541	0.19522	2.38259	0.2546	2.64659	0.18186	2.75219	0.27835	2.71261	0.21233	2.59382	0.15584	2.64659	0.14886
4.78	0.96476	4.78	0.9383	4.78	0.92366	4.78	0.94627	4.78	0.89646	4.78	0.88179	4.78	0.89684	4.78	0.88391	4.78	0.85434		2.39879	0.3219	2.53392	0.22741	2.6015	0.21771	2.43932	0.28044	2.70961	0.20406	2.81772	0.30457	2.77719	0.23457	2.65558	0.17422	2.70961	0.16506
4.89	0.96742	4.89	0.94288	4.89	0.92475	4.89	0.95063	4.89	0.90379	4.89	0.88548	4.89	0.90604	4.89	0.89557	4.89	0.87466		2.45458	0.35052	2.59284	0.2541	2.662	0.24176	2.49604	0.30748	2.77262	0.22798	2.88324	0.33178	2.84178	0.25813	2.71733	0.1941	2.77262	0.18252
5	0.97562	5	0.9517	5	0.94862	5	0.96119	5	0.91894	5	0.90551	5	0.91616	5	0.90496	5	0.88087		2.51036	0.37986	2.65177	0.28241	2.7225	0.26728	2.55277	0.33554	2.83564	0.25351	2.94877	0.35979	2.90636	0.28291	2.77909	0.21545	2.83564	0.20121
5.11	0.98139	5.11	0.96228	5.11	0.95251	5.11	0.96687	5.11	0.92323	5.11	0.91091	5.11	0.92468	5.11	0.92162	5.11	0.89307		2.56615	0.40967	2.7107	0.31217	2.783	0.29411	2.6095	0.36443	2.89865	0.28055	3.0143	0.38841	2.97095	0.30876	2.84085	0.23823	2.89865	0.22112
5.22	0.98947	5.22	0.96756	5.22	0.96444	5.22	0.98007	5.22	0.93485	5.22	0.91964	5.22	0.93752	5.22	0.93006	5.22	0.91079		2.62194	0.43973	2.76963	0.34313	2.8435	0.32211	2.66623	0.39392	2.96166	0.30891	3.07983	0.4174	3.03554	0.33554	2.90261	0.26235	2.96166	0.2422
5.33	0.99446	5.33	0.97685	5.33	0.96895	5.33	0.98627	5.33	0.94508	5.33	0.92652	5.33	0.94444	5.33	0.94695	5.33	0.92141		2.67772	0.46978	2.82856	0.37501	2.904	0.35105	2.72296	0.42378	3.02468	0.3384	3.14536	0.44657	3.10012	0.36307	2.96436	0.28771	3.02468	0.26439
5.44	1	5.44	0.98578	5.44	0.97236	5.44	1.00053	5.44	0.9476	5.44	0.93598	5.44	0.95308	5.44	0.95242	5.44	0.93462		2.73351	0.4996	2.88749	0.40751	2.9645	0.38073	2.77969	0.45376	3.08769	0.36877	3.21089	0.47568	3.16471	0.39116	3.02612	0.31416	3.08769	0.28759
		5.56	0.99236	5.56	0.98149	5.56	1	5.56	0.95846	5.56	0.94532	5.56	0.95592	5.56	0.95896	5.56	0.94501		2.78929	0.52897	2.94641	0.44033	3.025	0.41089	2.83641	0.48362	3.15071	0.39977	3.27641	0.50453	3.22929	0.41959	3.08788	0.34153	3.15071	0.3117
		5.67	0.99048	5.67	0.98977			5.67	0.96187	5.67	0.94753	5.67	0.96512	5.67	0.96801	5.67	0.95415		2.84508	0.55771	3.00534	0.47314	3.0855	0.44128	2.89314	0.51317	3.21372	0.43112	3.34194	0.53293	3.29388	0.44817	3.14964	0.36963	3.21372	0.33659
		5.78	1	5.78	0.99282			5.78	0.97045	5.78	0.95945	5.78	0.97273	5.78	0.97502	5.78	0.97132		2.90086	0.58564	3.06427	0.50565	3.146	0.47167	2.94987	0.54217	3.27674	0.46255	3.40747	0.56071	3.35846	0.47669	3.21139	0.39826	3.27674	0.36211
				5.89	1			5.89	0.97942	5.89	0.96867	5.89	0.98296	5.89	0.98525	5.89	0.97719		2.95665	0.61263	3.1232	0.53758	3.2065	0.50181	3.0066	0.57047	3.33975	0.49378	3.473	0.58771	3.42305	0.50495	3.27315	0.4272	3.33975	0.38812
								6	0.9822	6	0.97174	6	0.98512	6	0.99239	6	0.98656		3.01244	0.63856	3.18213	0.5687	3.267	0.53148	3.06333	0.5979	3.40276	0.52458	3.53853	0.61382	3.48764	0.53278	3.33491	0.45623	3.40276	0.41445
								6.11	0.99179	6.11	0.97678	6.11	0.99182	6.11	1	6.11	0.99322		3.06822	0.66335	3.24106	0.59878	3.3275	0.56048	3.12006	0.62434	3.46578	0.55472	3.60406	0.63893	3.55222	0.56002	3.39667	0.48515	3.46578	0.44094
								6.22	1	6.22	0.98378	6.22	0.9925			6.22	1		3.12401	0.68695	3.29998	0.62767	3.388	0.58864	3.17678	0.64969	3.52879	0.58399	3.66958	0.66297	3.61681	0.58651	3.45842	0.51374	3.52879	0.46742
										6.33	0.98255	6.33	1						3.17979	0.7093	3.35891	0.65524	3.4485	0.61583	3.23351	0.67388	3.59181	0.61224	3.73511	0.68588	3.68139	0.61215	3.52018	0.54184	3.59181	0.49373
										6.44	1								3.23558	0.73041	3.41784	0.6814	3.509	0.64192	3.29024	0.69685	3.65482	0.63934	3.80064	0.70763	3.74598	0.63684	3.58194	0.56927	3.65482	0.51973
																			3.29137	0.75028	3.47677	0.70609	3.5695	0.66683	3.34697	0.7186	3.71783	0.66519	3.86617	0.72821	3.81057	0.6605	3.6437	0.59589	3.71783	0.54528
																			3.34715	0.76892	3.5357	0.7293	3.63	0.69051	3.4037	0.7391	3.78085	0.68973	3.9317	0.74762	3.87515	0.68308	3.70545	0.62159	3.78085	0.57026
																			3.40294	0.78636	3.59463	0.75101	3.6905	0.71293	3.46043	0.75838	3.84386	0.71291	3.99723	0.76587	3.93974	0.70455	3.76721	0.64628	3.84386	0.59456
																			3.45872	0.80264	3.65355	0.77127	3.751	0.73407	3.51715	0.77644	3.90688	0.73474	4.06275	0.78299	4.00432	0.7249	3.82897	0.66988	3.90688	0.6181
																			3.51451	0.81781	3.71248	0.7901	3.8115	0.75393	3.57388	0.79333	3.96989	0.7552	4.12828	0.79902	4.06891	0.74412	3.89073	0.69236	3.96989	0.64081
																			3.57029	0.83192	3.77141	0.80756	3.872	0.77255	3.63061	0.80909	4.03291	0.77433	4.19381	0.81399	4.13349	0.76223	3.95248	0.71368	4.03291	0.66262
																			3.62608	0.84502	3.83034	0.8237	3.9325	0.78994	3.68734	0.82377	4.09592	0.79216	4.25934	0.82794	4.19808	0.77924	4.01424	0.73384	4.09592	0.6835
																			3.68187	0.85717	3.88927	0.83861	3.993	0.80617	3.74407	0.83741	4.15893	0.80875	4.32487	0.84094	4.26267	0.7952	4.076	0.75284	4.15893	0.70343
																			3.73765	0.86842	3.94819	0.85235	4.0535	0.82126	3.80079	0.85007	4.22195	0.82414	4.39039	0.85302	4.32725	0.81012	4.13776	0.7707	4.22195	0.72239
																			3.79344	0.87883	4.00712	0.86498	4.114	0.83528	3.85752	0.86181	4.28496	0.83839	4.45592	0.86424	4.39184	0.82407	4.19952	0.78744	4.28496	0.74038
																			3.84922	0.88845	4.06605	0.8766	4.1745	0.84828	3.91425	0.87268	4.34798	0.85158	4.52145	0.87465	4.45642	0.83708	4.26127	0.80311	4.34798	0.75741
																			3.90501	0.89733	4.12498	0.88725	4.235	0.86032	3.97098	0.88273	4.41099	0.86375	4.58698	0.88429	4.52101	0.84919	4.32303	0.81774	4.41099	0.7735
																			3.9608	0.90553	4.18391	0.89702	4.2955	0.87146	4.02771	0.89203	4.474	0.87497	4.65251	0.89323	4.5856	0.86047	4.38479	0.83139	4.474	0.78866
																			4.01658	0.91309	4.24284	0.90597	4.356	0.88175	4.08444	0.90061	4.53702	0.88532	4.71804	0.90149	4.65018	0.87094	4.44655	0.84409	4.53702	0.80293
																			4.07237	0.92007	4.30176	0.91417	4.4165	0.89125	4.14116	0.90853	4.60003	0.89484	4.78356	0.90914	4.71477	0.88067	4.5083	0.8559	4.60003	0.81634
																			4.12815	0.92649	4.36069	0.92166	4.477	0.90002	4.19789	0.91583	4.66305	0.90359	4.84909	0.91621	4.77935	0.88969	4.57006	0.86686	4.66305	0.82891
																			4.18394	0.93241	4.41962	0.92852	4.5375	0.9081	4.25462	0.92257	4.72606	0.91164	4.91462	0.92274	4.84394	0.89806	4.63182	0.87704	4.72606	0.8407
																			4.23973	0.93785	4.47855	0.93478	4.598	0.91554	4.31135	0.92877	4.78907	0.91903	4.98015	0.92877	4.90853	0.90581	4.69358	0.88647	4.78907	0.85173
																			4.29551	0.94287	4.53748	0.9405	4.6585	0.92239	4.36808	0.93449	4.85209	0.92582	5.04568	0.93434	4.97311	0.91299	4.75533	0.8952	4.85209	0.86204
																			4.3513	0.94748	4.59641	0.94573	4.719	0.9287	4.42481	0.93975	4.9151	0.93205	5.11121	0.93948	5.0377	0.91964	4.81709	0.90329	4.9151	0.87168
																			4.40708	0.95173	4.65533	0.9505	4.7795	0.93451	4.48153	0.9446	4.97812	0.93776	5.17673	0.94422	5.10228	0.92579	4.87885	0.91077	4.97812	0.88067
																			4.46287	0.95563	4.71426	0.95486	4.84	0.93985	4.53826	0.94906	5.04113	0.943	5.24226	0.9486	5.16687	0.93147	4.94061	0.91768	5.04113	0.88906
																			4.51865	0.95922	4.77319	0.95884	4.9005	0.94476	4.59499	0.95317	5.10415	0.9478	5.30779	0.95263	5.23145	0.93673	5.00236	0.92407	5.10415	0.89688
																			4.57444	0.96253	4.83212	0.96246	4.961	0.94927	4.65172	0.95695	5.16716	0.9522	5.37332	0.95635	5.29604	0.94159	5.06412	0.92998	5.16716	0.90417
																			4.63023	0.96556	4.89105	0.96577	5.0215	0.95342	4.70845	0.96042	5.23017	0.95624	5.43885	0.95978	5.36063	0.94608	5.12588	0.93543	5.23017	0.91096
																			4.68601	0.96835	4.94998	0.96879	5.082	0.95723	4.76518	0.96362	5.29319	0.95993	5.50438	0.96294	5.42521	0.95023	5.18764	0.94046	5.29319	0.91728
																			4.7418	0.97092	5.0089	0.97155	5.1425	0.96073	4.8219	0.96655	5.3562	0.96332	5.5699	0.96586	5.4898	0.95406	5.24939	0.94511	5.3562	0.92316
																			4.79758	0.97328	5.06783	0.97406	5.203	0.96394	4.87863	0.96926	5.41922	0.96642	5.63543	0.96855	5.55438	0.9576	5.31115	0.9494	5.41922	0.92863
																			4.85337	0.97545	5.12676	0.97635	5.2635	0.9669	4.93536	0.97174	5.48223	0.96926	5.70096	0.97102	5.61897	0.96087	5.37291	0.95335	5.48223	0.93372
																			4.90916	0.97744	5.18569	0.97844	5.324	0.96961	4.99209	0.97403	5.54524	0.97186	5.76649	0.9733	5.68356	0.96389	5.43467	0.957	5.54524	0.93845
																			4.96494	0.97927	5.24462	0.98034	5.3845	0.9721	5.04882	0.97613	5.60826	0.97424	5.83202	0.97541	5.74814	0.96667	5.49642	0.96037	5.60826	0.94285
																			5.02073	0.98095	5.30355	0.98208	5.445	0.97439	5.10555	0.97806	5.67127	0.97642	5.89755	0.97735	5.81273	0.96925	5.55818	0.96347	5.67127	0.94693
																			5.07651	0.9825	5.36247	0.98366	5.5055	0.97649	5.16227	0.97984	5.73429	0.97842	5.96307	0.97913	5.87731	0.97162	5.61994	0.96633	5.73429	0.95073
																			5.1323	0.98392	5.4214	0.98511	5.566	0.97842	5.219	0.98147	5.7973	0.98025	6.0286	0.98078	5.9419	0.97381	5.6817	0.96897	5.7973	0.95426
																			5.18808	0.98523	5.48033	0.98642	5.6265	0.98019	5.27573	0.98297	5.86032	0.98192	6.09413	0.98229	6.00648	0.97584	5.74345	0.9714	5.86032	0.95754
																			5.24387	0.98643	5.53926	0.98762	5.687	0.98182	5.33246	0.98435	5.92333	0.98345	6.15966	0.98369	6.07107	0.9777	5.80521	0.97365	5.92333	0.96058
																			5.29966	0.98753	5.59819	0.98872	5.7475	0.98331	5.38919	0.98561	5.98634	0.98485	6.22519	0.98497	6.13566	0.97943	5.86697	0.97571	5.98634	0.96341
																			5.35544	0.98854	5.65712	0.98972	5.808	0.98468	5.44592	0.98678	6.04936	0.98614	6.29072	0.98616	6.20024	0.98102	5.92873	0.97762	6.04936	0.96603
																			5.41123	0.98947	5.71604	0.99063	5.8685	0.98594	5.50264	0.98785	6.11237	0.98731	6.35624	0.98725	6.26483	0.98249	5.99048	0.97937	6.11237	0.96847
																			5.46701	0.99033	5.77497	0.99145	5.929	0.98709	5.55937	0.98883	6.17539	0.98839	6.42177	0.98826	6.32941	0.98384	6.05224	0.98099	6.17539	0.97074
																			5.5228	0.99112	5.8339	0.99221	5.9895	0.98815	5.6161	0.98974	6.2384	0.98937	6.4873	0.98918	6.394	0.98509	6.114	0.98249	6.2384	0.97284

## Sheet: Fig.4f
Experimental Data																	Fitted Data
Time	Fibril mass	Time	Fibril mass	Time	Fibril mass	Time	Fibril mass	Time	Fibril mass	Time	Fibril mass	Time	Fibril mass	Time	Fibril mass		Time	Fibril mass	Time	Fibril mass	Time	Fibril mass	Time	Fibril mass	Time	Fibril mass	Time	Fibril mass
hours		hours		hours		hours		hours		hours		hours		hours			hours		hours		hours		hours		hours		hours
	K18 Alone		+0.01x Ca(2+)-S100B		0.05x Ca(2+)-S100B		+0.1x Ca(2+)-S100B		+0.2x Ca(2+)-S100B		+0.3x Ca(2+)-S100B		+0.5x Ca(2+)-S100B		+1x Ca(2+)-S100B			K18 Alone		+0.01x Ca(2+)-S100B		0.05x Ca(2+)-S100B		+0.1x Ca(2+)-S100B		+0.2x Ca(2+)-S100B		+0.3x Ca(2+)-S100B
0	2.95485e-17	0	-2.61646e-17	0	0	0	0	0	-3.78015e-17	1.66667	-7.30394e-17	1	0.00264	1	0.018		0	0	0	1.11022e-16	0	0	0	0	0	0	1.6127	0.00115
0.11111	-0.00194	0.11111	-0.00221	0.11111	-0.00221	0.11111	-0.00227	0.11111	-0.00497	1.77778	0.000527143	1.11111	0.00252	1.11111	0.01788		0.1629	2.78606e-05	0.25657	0.000247752	0.30238	0.000318847	0.30441	0.000195499	0.44899	0.000269447	2.13907	0.00203
0.22222	-0.0025	0.22222	-0.00356	0.22222	-0.00368	0.22222	-0.00392	0.22222	-0.00638	1.88889	0.000527143	1.22222	0.00264	1.22222	0.018		0.3258	0.000112062	0.51313	0.000990377	0.60477	0.00127	0.60883	0.000783143	0.89798	0.00108	2.66543	0.00318
0.33333	-0.00291	0.33333	-0.00356	0.33333	-0.00392	0.33333	-0.00453	0.33333	-0.00798	2	0.000527143	1.33333	0.00264	1.33333	0.01764		0.4887	0.000254544	0.7697	0.00223	0.90715	0.00287	0.91324	0.00177	1.34697	0.00244	3.1918	0.00461
0.44444	-0.00305	0.44444	-0.00381	0.44444	-0.00429	0.44444	-0.00453	0.44444	-0.00816	2.11111	-0.000527143	1.44444	0.00276	1.44444	0.01752		0.6516	0.000458628	1.02626	0.00398	1.20954	0.00513	1.21766	0.00317	1.79596	0.00436	3.71817	0.00632
0.55556	-0.00291	0.55556	-0.00381	0.55556	-0.00417	0.55556	-0.00433	0.55556	-0.00833	2.22222	0.000527143	1.55556	0.00288	1.55556	0.01776		0.81449	0.00072909	1.28283	0.00627	1.51192	0.00807	1.52207	0.005	2.24495	0.00688	4.24453	0.00835
0.66667	-0.00305	0.66667	-0.00356	0.66667	-0.0038	0.66667	-0.00495	0.66667	-0.00869	2.33333	0.00211	1.66667	0.00252	1.66667	0.01776		0.97739	0.00107	1.53939	0.0091	1.8143	0.01173	1.82648	0.0073	2.69394	0.01002	4.7709	0.01072
0.77778	-0.00263	0.77778	-0.00344	0.77778	-0.00392	0.77778	-0.00392	0.77778	-0.00851	2.44444	0.00316	1.77778	0.00264	1.77778	0.01764		1.14029	0.0015	1.79596	0.01251	2.11669	0.01615	2.1309	0.01009	3.14293	0.01385	5.29727	0.01345
0.88889	-0.00208	0.88889	-0.00282	0.88889	-0.00392	0.88889	-0.00453	0.88889	-0.00798	2.55556	0.00264	1.88889	0.00252	1.88889	0.01716		1.30319	0.00201	2.05253	0.01655	2.41907	0.02138	2.43531	0.01342	3.59192	0.01841	5.82363	0.01656
1	-0.0018	1	-0.00295	1	-0.00343	1	-0.00371	1	-0.0078	2.66667	0.00316	2	0.00252	2	0.01776		1.46609	0.00263	2.30909	0.02125	2.72145	0.02748	2.73973	0.01734	4.04091	0.02376	6.35	0.0201
1.11111	-0.00111	1.11111	-0.00209	1.11111	-0.00306	1.11111	-0.00392	1.11111	-0.00851	2.77778	0.00264	2.11111	0.00252	2.11111	0.01716		1.62899	0.00336	2.56566	0.02665	3.02384	0.03452	3.04414	0.02191	4.4899	0.02998	6.87637	0.0241
1.22222	-0.000831716	1.22222	-0.00184	1.22222	-0.0027	1.22222	-0.0035	1.22222	-0.00745	2.88889	0.00422	2.22222	0.00288	2.22222	0.0174		1.79189	0.00423	2.82222	0.03282	3.32622	0.04257	3.34856	0.02717	4.93889	0.03715	7.40273	0.0286
1.33333	-0.000138618	1.33333	-0.0011	1.33333	-0.00233	1.33333	-0.00309	1.33333	-0.00763	3	0.00422	2.33333	0.00276	2.33333	0.01716		1.95479	0.00525	3.07879	0.03981	3.62861	0.0517	3.65297	0.03322	5.38788	0.04535	7.9291	0.03364
1.44444	0.000693098	1.44444	-0.000981958	1.44444	-0.00208	1.44444	-0.00289	1.44444	-0.00727	3.11111	0.00422	2.44444	0.00276	2.44444	0.01728		2.11769	0.00645	3.33535	0.04767	3.93099	0.06199	3.95738	0.04011	5.83687	0.05468	8.45547	0.03927
1.55556	0.000970338	1.55556	-0.000122747	1.55556	-0.00159	1.55556	-0.00247	1.55556	-0.00692	3.22222	0.00527	2.55556	0.00264	2.55556	0.0174		2.28059	0.00785	3.59192	0.05647	4.23337	0.07351	4.2618	0.04794	6.28586	0.06521	8.98183	0.04554
1.66667	0.00208	1.66667	0.000368234	1.66667	-0.0011	1.66667	-0.00144	1.66667	-0.00638	3.33333	0.00527	2.66667	0.00252	2.66667	0.01728		2.44348	0.00949	3.84848	0.06627	4.53576	0.08633	4.56621	0.05677	6.73485	0.07705	9.5082	0.05249
1.77778	0.00236	1.77778	0.000859211	1.77778	-0.000735024	1.77778	-0.00165	1.77778	-0.00638	3.44444	0.00685	2.77778	0.003	2.77778	0.01716		2.60638	0.0114	4.10505	0.07714	4.83814	0.10054	4.87063	0.06671	7.18384	0.09029	10.0346	0.06019
1.88889	0.00333	1.88889	0.00172	1.88889	-0.000245009	1.88889	-0.00144	1.88889	-0.0055	3.55556	0.0058	2.88889	0.00264	2.88889	0.01728		2.76928	0.01362	4.36162	0.08913	5.14053	0.11617	5.17504	0.07784	7.63283	0.105	10.5609	0.06867
2	0.00471	2	0.00221	2	0.000245009	2	-0.00103	2	-0.00567	3.66667	0.00633	3	0.00264	3	0.01728		2.93218	0.0162	4.61818	0.1023	5.44291	0.13328	5.47945	0.09024	8.08182	0.12126	11.0873	0.078
2.11111	0.00527	2.11111	0.00331	2.11111	0.000980033	2.11111	-0.000618302	2.11111	-0.00514	3.77778	0.00685	3.11111	0.00264	3.11111	0.01716		3.09508	0.01919	4.87475	0.11669	5.74529	0.15189	5.78387	0.10398	8.53081	0.13911	11.6137	0.08823
2.22222	0.00582	2.22222	0.00381	2.22222	0.00184	2.22222	0.000412201	2.22222	-0.00479	3.88889	0.00791	3.22222	0.00264	3.22222	0.01692		3.25798	0.02266	5.13131	0.13234	6.04768	0.172	6.08828	0.11915	8.9798	0.1586	12.14	0.0994
2.33333	0.00693	2.33333	0.00466	2.33333	0.00245	2.33333	0.000206101	2.33333	-0.00443	4	0.00843	3.33333	0.00264	3.33333	0.01704		3.42088	0.02666	5.38788	0.14927	6.35006	0.1936	6.3927	0.13579	9.42879	0.17971	12.6664	0.11156
2.44444	0.00832	2.44444	0.0054	2.44444	0.00306	2.44444	0.000618302	2.44444	-0.00355	4.11111	0.00896	3.44444	0.00264	3.44444	0.0168		3.58378	0.03129	5.64444	0.16749	6.65244	0.21664	6.69711	0.15393	9.87778	0.20244	13.1928	0.12474
2.55556	0.00943	2.55556	0.00675	2.55556	0.0038	2.55556	0.00124	2.55556	-0.00355	4.22222	0.00791	3.55556	0.00264	3.55556	0.01716		3.74668	0.03662	5.90101	0.187	6.95483	0.24103	7.00153	0.17361	10.3268	0.22671	13.7191	0.13899
2.66667	0.00998	2.66667	0.00736	2.66667	0.00502	2.66667	0.00185	2.66667	-0.00301	4.33333	0.00896	3.66667	0.00252	3.66667	0.01656		3.90958	0.04274	6.15758	0.20775	7.25721	0.26668	7.30594	0.1948	10.7758	0.25244	14.2455	0.15431
2.77778	0.01026	2.77778	0.00773	2.77778	0.00625	2.77778	0.00289	2.77778	-0.00213	4.44444	0.01002	3.77778	0.00264	3.77778	0.01728		4.07247	0.04976	6.41414	0.22971	7.5596	0.29344	7.61035	0.21746	11.2248	0.27949	14.7719	0.17072
2.88889	0.01109	2.88889	0.00835	2.88889	0.00698	2.88889	0.0033	2.88889	-0.00248	4.55556	0.00949	3.88889	0.00288	3.88889	0.01728		4.23537	0.05779	6.67071	0.25279	7.86198	0.32116	7.91477	0.24154	11.6737	0.3077	15.2982	0.18822
3	0.01192	3	0.00908	3	0.00772	3	0.0033	3	-0.0016	4.66667	0.01002	4	0.003	4	0.01668		4.39827	0.06693	6.92727	0.2769	8.16436	0.34966	8.21918	0.26692	12.1227	0.33688	15.8246	0.20679
3.11111	0.01456	3.11111	0.0108	3.11111	0.00894	3.11111	0.00412	3.11111	-0.000886684	4.77778	0.01107	4.11111	0.0024	4.11111	0.01704		4.56117	0.0773	7.18384	0.30193	8.46675	0.37872	8.5236	0.29348	12.5717	0.36681	16.351	0.22639
3.22222	0.01594	3.22222	0.01154	3.22222	0.00931	3.22222	0.00515	3.22222	-0.00017734	4.88889	0.01212	4.22222	0.00288	4.22222	0.01668		4.72407	0.08903	7.4404	0.32775	8.76913	0.40815	8.82801	0.32106	13.0207	0.39724	16.8773	0.24698
3.33333	0.01705	3.33333	0.01289	3.33333	0.01005	3.33333	0.00495	3.33333	0.000532009	5	0.01212	4.33333	0.00264	4.33333	0.01704		4.88697	0.10222	7.69697	0.35419	9.07152	0.43773	9.13242	0.34946	13.4697	0.42795	17.4037	0.26848
3.44444	0.01968	3.44444	0.01424	3.44444	0.01115	3.44444	0.00598	3.44444	0.000709344	5.11111	0.01265	4.44444	0.00276	4.44444	0.0168		5.04987	0.11698	7.95354	0.38111	9.3739	0.46725	9.43684	0.37849	13.9187	0.45869	17.9301	0.29083
3.55556	0.02384	3.55556	0.01755	3.55556	0.01237	3.55556	0.0066	3.55556	0.0016	5.22222	0.01212	4.55556	0.00312	4.55556	0.01656		5.21277	0.13342	8.2101	0.40833	9.67628	0.4965	9.74125	0.40793	14.3677	0.48922	18.4564	0.31392
3.66667	0.02578	3.66667	0.01853	3.66667	0.01397	3.66667	0.00639	3.66667	0.00266	5.33333	0.01371	4.66667	0.00252	4.66667	0.01704		5.37567	0.15158	8.46667	0.43569	9.97867	0.52529	10.0457	0.43756	14.8167	0.51931	18.9828	0.33764
3.77778	0.03077	3.77778	0.0216	3.77778	0.01605	3.77778	0.00824	3.77778	0.00284	5.44444	0.01318	4.77778	0.00288	4.77778	0.01668		5.53857	0.17154	8.72323	0.46301	10.2811	0.55347	10.3501	0.46716	15.2657	0.54878	19.5092	0.36188
3.88889	0.03313	3.88889	0.02394	3.88889	0.01617	3.88889	0.00886	3.88889	0.00337	5.55556	0.01371	4.88889	0.00276	4.88889	0.0168		5.70146	0.1933	8.9798	0.49013	10.5834	0.58087	10.6545	0.49652	15.7147	0.57745	20.0355	0.3865
4	0.03743	4	0.02676	4	0.01923	4	0.00969	4	0.0039	5.66667	0.01476	5	0.003	5	0.01656		5.86436	0.21683	9.23636	0.5169	10.8858	0.60738	10.9589	0.52544	16.1636	0.60516	20.5619	0.41138
4.11111	0.04062	4.11111	0.02688	4.11111	0.02046	4.11111	0.01051	4.11111	0.00497	5.77778	0.01529	5.11111	0.00288	5.11111	0.01704		6.02726	0.24207	9.49293	0.54318	11.1882	0.63289	11.2633	0.55375	16.6126	0.6318	21.0883	0.43638
4.22222	0.05198	4.22222	0.03351	4.22222	0.02475	4.22222	0.01401	4.22222	0.00479	5.88889	0.01371	5.22222	0.00264	5.22222	0.01704		6.19016	0.2689	9.74949	0.56885	11.4906	0.65733	11.5677	0.58128	17.0616	0.65729	21.6146	0.46137
4.33333	0.05961	4.33333	0.03842	4.33333	0.02867	4.33333	0.01566	4.33333	0.00585	6	0.01634	5.33333	0.00288	5.33333	0.01692		6.35306	0.29717	10.0061	0.5938	11.793	0.68063	11.8721	0.60792	17.5106	0.68154	22.141	0.48622
4.44444	0.06668	4.44444	0.04235	4.44444	0.03087	4.44444	0.01793	4.44444	0.00763	6.11111	0.01687	5.44444	0.00264	5.44444	0.01644		6.51596	0.32668	10.2626	0.61794	12.0953	0.70277	12.1766	0.63355	17.9596	0.70453	22.6674	0.51081
4.55556	0.07264	4.55556	0.04615	4.55556	0.03455	4.55556	0.02082	4.55556	0.00816	6.22222	0.01845	5.55556	0.00276	5.55556	0.01644		6.67886	0.35719	10.5192	0.64119	12.3977	0.72373	12.481	0.65809	18.4086	0.72624	23.1937	0.53502
4.66667	0.07874	4.66667	0.04922	4.66667	0.03798	4.66667	0.0237	4.66667	0.00922	6.33333	0.01845	5.66667	0.00288	5.66667	0.01668		6.84176	0.38844	10.7758	0.6635	12.7001	0.74351	12.7854	0.68149	18.8576	0.74666	23.7201	0.55876
4.77778	0.08525	4.77778	0.05327	4.77778	0.0441	4.77778	0.02494	4.77778	0.01046	6.44444	0.01687	5.77778	0.00276	5.77778	0.01692		7.00466	0.42015	11.0323	0.68484	13.0025	0.76211	13.0898	0.70371	19.3066	0.76582	24.2465	0.58193
4.88889	0.09052	4.88889	0.0545	4.88889	0.04508	4.88889	0.02535	4.88889	0.01153	6.55556	0.01845	5.88889	0.00264	5.88889	0.01668		7.16756	0.45203	11.2889	0.70517	13.3049	0.77957	13.3942	0.72473	19.7556	0.78374	24.7728	0.60446
5	0.09981	5	0.061	5	0.04961	5	0.02803	5	0.01312	6.66667	0.02003	6	0.00288	6	0.01644		7.33045	0.4838	11.5455	0.72449	13.6073	0.79592	13.6986	0.74455	20.2046	0.80046	25.2992	0.62629
5.11111	0.10646	5.11111	0.06444	5.11111	0.05353	5.11111	0.0305	5.11111	0.01419	6.77778	0.02003	6.11111	0.00288	6.11111	0.0162		7.49335	0.5152	11.802	0.7428	13.9097	0.8112	14.003	0.7632	20.6535	0.81603	25.8256	0.64735
5.22222	0.11408	5.22222	0.06714	5.22222	0.06529	5.22222	0.03071	5.22222	0.01401	6.88889	0.01898	6.22222	0.003	6.22222	0.01656		7.65625	0.54598	12.0586	0.7601	14.212	0.82544	14.3075	0.78068	21.1025	0.83049	26.3519	0.66761
5.33333	0.12282	5.33333	0.07303	5.33333	0.0713	5.33333	0.03256	5.33333	0.01507	7	0.01898	6.33333	0.003	6.33333	0.01656		7.81915	0.57592	12.3151	0.77642	14.5144	0.8387	14.6119	0.79704	21.5515	0.84391	26.8783	0.68705
5.44444	0.13404	5.44444	0.07831	5.44444	0.07963	5.44444	0.03751	5.44444	0.0149	7.11111	0.01845	6.44444	0.00276	6.44444	0.01644		7.98205	0.60486	12.5717	0.79178	14.8168	0.85104	14.9163	0.81231	22.0005	0.85635	27.4047	0.70564
5.55556	0.14319	5.55556	0.08433	5.55556	0.08355	5.55556	0.04101	5.55556	0.01507	7.22222	0.02109	6.55556	0.00312	6.55556	0.01644		8.14495	0.63265	12.8283	0.8062	15.1192	0.86249	15.2207	0.82655	22.4495	0.86785	27.931	0.72338
5.66667	0.15706	5.66667	0.09095	5.66667	0.08906	5.66667	0.04472	5.66667	0.01454	7.33333	0.02161	6.66667	0.00264	6.66667	0.0162		8.30785	0.65917	13.0848	0.81974	15.4216	0.87311	15.5251	0.83979	22.8985	0.87848	28.4574	0.74026
5.77778	0.16634	5.77778	0.09721	5.77778	0.09139	5.77778	0.04678	5.77778	0.01383	7.44444	0.02109	6.77778	0.00288	6.77778	0.01632		8.47075	0.68436	13.3414	0.83241	15.724	0.88295	15.8295	0.8521	23.3475	0.8883	28.9838	0.75629
5.88889	0.1888	5.88889	0.10593	5.88889	0.09947	5.88889	0.05132	5.88889	0.01561	7.55556	0.02214	6.88889	0.00276	6.88889	0.01596		8.63365	0.70816	13.598	0.84427	16.0263	0.89206	16.1339	0.86353	23.7965	0.89735	29.5101	0.7715
6	0.19947	6	0.1182	6	0.11111	6	0.05874	6	0.01933	7.66667	0.02214	7	0.00252	7	0.01632		8.79655	0.73056	13.8545	0.85534	16.3287	0.90049	16.4384	0.87412	24.2455	0.90569	30.0365	0.78588
6.11111	0.20474	6.11111	0.14963	6.11111	0.13524	6.11111	0.0641	6.11111	0.02234	7.77778	0.02372	7.11111	0.003	7.11111	0.01644		8.95944	0.75157	14.1111	0.86568	16.6311	0.90828	16.7428	0.88392	24.6944	0.91338	30.5629	0.79947
6.22222	0.21375	6.22222	0.15969	6.22222	0.15043	6.22222	0.06822	6.22222	0.02252	7.88889	0.02636	7.22222	0.00312	7.22222	0.01632		9.12234	0.7712	14.3677	0.87532	16.9335	0.91548	17.0472	0.893	25.1434	0.92045	31.0892	0.8123
6.33333	0.23441	6.33333	0.18719	6.33333	0.15926	6.33333	0.11624	6.33333	0.02341	8	0.02583	7.33333	0.00288	7.33333	0.01596		9.28524	0.78949	14.6242	0.8843	17.2359	0.92213	17.3516	0.90139	25.5924	0.92696	31.6156	0.82438
6.44444	0.25686	6.44444	0.20756	6.44444	0.17089	6.44444	0.12799	6.44444	0.02784	8.11111	0.02847	7.44444	0.003	7.44444	0.0162		9.44814	0.80649	14.8808	0.89266	17.5383	0.92827	17.656	0.90914	26.0414	0.93295	32.142	0.83576
6.55556	0.28556	6.55556	0.25089	6.55556	0.18878	6.55556	0.14324	6.55556	0.03103	8.22222	0.02899	7.55556	0.00276	7.55556	0.01656		9.61104	0.82225	15.1374	0.90044	17.8407	0.93393	17.9604	0.9163	26.4904	0.93845	32.6683	0.84645
6.66667	0.38827	6.66667	0.26783	6.66667	0.20103	6.66667	0.14654	6.66667	0.03582	8.33333	0.03005	7.66667	0.00312	7.66667	0.01632		9.77394	0.83684	15.3939	0.90768	18.143	0.93915	18.2648	0.92291	26.9394	0.94351	33.1947	0.8565
6.77778	0.42695	6.77778	0.28121	6.77778	0.21071	6.77778	0.15375	6.77778	0.04026	8.44444	0.03163	7.77778	0.00276	7.77778	0.0162		9.93684	0.85031	15.6505	0.9144	18.4454	0.94397	18.5693	0.92901	27.3884	0.94816	33.7211	0.86592
6.88889	0.44414	6.88889	0.30072	6.88889	0.2183	6.88889	0.1587	6.88889	0.04061	8.55556	0.03163	7.88889	0.00312	7.88889	0.0162		10.0997	0.86275	15.9071	0.92065	18.7478	0.94841	18.8737	0.93463	27.8374	0.95243	34.2474	0.87476
7	0.46146	7	0.31116	7	0.22847	7	0.16632	7	0.04398	8.66667	0.03163	8	0.00288	8	0.0162		10.2626	0.8742	16.1636	0.92645	19.0502	0.9525	19.1781	0.93982	28.2864	0.95635	34.7738	0.88305
7.11111	0.49265	7.11111	0.3211	7.11111	0.23362	7.11111	0.17086	7.11111	0.04292	8.77778	0.03585	8.11111	0.00312	8.11111	0.01596		10.4255	0.88474	16.4202	0.93183	19.3526	0.95627	19.4825	0.9446	28.7354	0.95995	35.3002	0.89081
7.22222	0.50679	7.22222	0.34553	7.22222	0.24513	7.22222	0.1824	7.22222	0.04735	8.88889	0.03426	8.22222	0.00312	8.22222	0.0162		10.5884	0.89444	16.6768	0.93683	19.6549	0.95974	19.7869	0.949	29.1843	0.96326	35.8265	0.89808
7.33333	0.52218	7.33333	0.35645	7.33333	0.2504	7.33333	0.18364	7.33333	0.0532	9	0.03532	8.33333	0.00288	8.33333	0.0162		10.7513	0.90334	16.9333	0.94147	19.9573	0.96294	20.0913	0.95306	29.6333	0.96629	36.3529	0.90487
7.44444	0.55032	7.44444	0.37069	7.44444	0.25946	7.44444	0.18941	7.44444	0.05267	9.11111	0.04059	8.44444	0.00312	8.44444	0.01596		10.9142	0.91152	17.1899	0.94577	20.2597	0.96589	20.3957	0.9568	30.0823	0.96908	36.8793	0.91123
7.55556	0.56584	7.55556	0.38063	7.55556	0.26853	7.55556	0.19703	7.55556	0.05728	9.22222	0.03848	8.55556	0.003	8.55556	0.01596		11.0771	0.91902	17.4465	0.94976	20.5621	0.9686	20.7002	0.96024	30.5313	0.97163	37.4056	0.91717
7.66667	0.58179	7.66667	0.39168	7.66667	0.27808	7.66667	0.20775	7.66667	0.06012	9.33333	0.0427	8.66667	0.00324	8.66667	0.01632		11.24	0.9259	17.703	0.95346	20.8645	0.9711	21.0046	0.96341	30.9803	0.97398	37.932	0.92273
7.77778	0.60022	7.77778	0.40628	7.77778	0.28776	7.77778	0.2331	7.77778	0.06437	9.44444	0.04112	8.77778	0.003	8.77778	0.01608		11.4029	0.9322	17.9596	0.95689	21.1669	0.9734	21.309	0.96633	31.4293	0.97613	38.4584	0.92792
7.88889	0.6127	7.88889	0.41819	7.88889	0.31251	7.88889	0.24134	7.88889	0.06863	9.55556	0.04006	8.88889	0.00324	8.88889	0.01632		11.5658	0.93798	18.2162	0.96006	21.4692	0.97552	21.6134	0.96901	31.8783	0.97811	38.9847	0.93277
8	0.65886	8	0.4274	8	0.36482	8	0.2533	8	0.07572	9.66667	0.04164	9	0.003	9	0.0162		11.7287	0.94327	18.4727	0.96301	21.7716	0.97747	21.9178	0.97149	32.3273	0.97992	39.5111	0.93729
8.11111	0.67494	8.11111	0.4339	8.11111	0.37474	8.11111	0.26958	8.11111	0.07891	9.77778	0.04375	9.11111	0.00276	9.11111	0.01608		11.8916	0.94812	18.7293	0.96574	22.074	0.97927	22.2222	0.97377	32.7763	0.98158	40.0375	0.94152
8.22222	0.68727	8.22222	0.46655	8.22222	0.38834	8.22222	0.28504	8.22222	0.08353	9.88889	0.04323	9.22222	0.00288	9.22222	0.0162		12.0545	0.95255	18.9859	0.96827	22.3764	0.98092	22.5267	0.97586	33.2253	0.98311	40.5638	0.94547
8.33333	0.69836	8.33333	0.47797	8.33333	0.40426	8.33333	0.28607	8.33333	0.09062	10	0.04744	9.33333	0.00312	9.33333	0.01608		12.2174	0.95661	19.2424	0.97061	22.6788	0.98244	22.8311	0.97779	33.6742	0.9845	41.0902	0.94915
8.44444	0.71375	8.44444	0.48766	8.44444	0.41909	8.44444	0.29761	8.44444	0.09647	10.1111	0.04744	9.44444	0.003	9.44444	0.01632		12.3803	0.96032	19.499	0.97278	22.9812	0.98384	23.1355	0.97956	34.1232	0.98579	41.6166	0.95259
8.55556	0.7168	8.55556	0.49405	8.55556	0.43023	8.55556	0.3075	8.55556	0.09984	10.2222	0.0485	9.55556	0.003	9.55556	0.01632		12.5432	0.96372	19.7556	0.97479	23.2836	0.98513	23.4399	0.9812	34.5722	0.98696	42.1429	0.95579
8.66667	0.73039	8.66667	0.50141	8.66667	0.44457	8.66667	0.31595	8.66667	0.10392	10.3333	0.04955	9.66667	0.00336	9.66667	0.0162		12.7061	0.96683	20.0121	0.97666	23.5859	0.98631	23.7443	0.9827	35.0212	0.98804	42.6693	0.95878
8.77778	0.74383	8.77778	0.51455	8.77778	0.46503	8.77778	0.32646	8.77778	0.1197	10.4444	0.0485	9.77778	0.00312	9.77778	0.01596		12.869	0.96967	20.2687	0.97838	23.8883	0.98741	24.0487	0.98408	35.4702	0.98903	43.1957	0.96157
8.88889	0.74771	8.88889	0.5143	8.88889	0.4796	8.88889	0.34378	8.88889	0.12573	10.5556	0.04692	9.88889	0.00312	9.88889	0.01608		13.0319	0.97227	20.5252	0.97998	24.1907	0.98841	24.3531	0.98536	35.9192	0.98994	43.722	0.96418
9	0.75783	9	0.52301	9	0.49271	9	0.3817	9	0.12768	10.6667	0.05061	10	0.00324	10	0.01584		13.1948	0.97465	20.7818	0.98146	24.4931	0.98934	24.6576	0.98653	36.3682	0.99078	44.2484	0.9666
9.11111	0.76934	9.11111	0.5386	9.11111	0.50472	9.11111	0.39283	9.11111	0.13885	10.7778	0.05113	10.1111	0.00312	10.1111	0.0156		13.3577	0.97683	21.0384	0.98283	24.7955	0.99019	24.962	0.98761	36.8172	0.99154	44.7748	0.96887
9.22222	0.7796	9.22222	0.55075	9.22222	0.51684	9.22222	0.40973	9.22222	0.14382	10.8889	0.05482	10.2222	0.00288	10.2222	0.01596		13.5206	0.97882	21.295	0.9841	25.0979	0.99097	25.2664	0.9886	37.2662	0.99224	45.3011	0.97098
9.33333	0.78777	9.33333	0.56229	9.33333	0.52677	9.33333	0.41941	9.33333	0.15003	11	0.05271	10.3333	0.00312	10.3333	0.01584		13.6835	0.98063	21.5515	0.98528	25.4002	0.99169	25.5708	0.98951	37.7152	0.99288	45.8275	0.97294
9.44444	0.80053	9.44444	0.57224	9.44444	0.53326	9.44444	0.4289	9.44444	0.15925	11.1111	0.05746	10.4444	0.00324	10.4444	0.01584		13.8464	0.9823	21.8081	0.98637	25.7026	0.99235	25.8752	0.99035	38.1641	0.99347	46.3539	0.97478
9.55556	0.80344	9.55556	0.57776	9.55556	0.54441	9.55556	0.43508	9.55556	0.1667	11.2222	0.05482	10.5556	0.00288	10.5556	0.01548		14.0093	0.98382	22.0647	0.98738	26.005	0.99296	26.1796	0.99112	38.6131	0.99401	46.8802	0.97649
9.66667	0.8051	9.66667	0.58402	9.66667	0.5498	9.66667	0.44332	9.66667	0.17007	11.3333	0.06431	10.6667	0.00312	10.6667	0.01584		14.1722	0.98521	22.3212	0.98831	26.3074	0.99352	26.484	0.99183	39.0621	0.99451	47.4066	0.97809
9.77778	0.81175	9.77778	0.59052	9.77778	0.55837	9.77778	0.45033	9.77778	0.17929	11.4444	0.06484	10.7778	0.00312	10.7778	0.01572		14.3351	0.98648	22.5778	0.98918	26.6098	0.99404	26.7884	0.99248	39.5111	0.99497	47.933	0.97957
9.88889	0.81564	9.88889	0.59543	9.88889	0.56732	9.88889	0.45589	9.88889	0.18337	11.5556	0.068	10.8889	0.00312	10.8889	0.01584		14.498	0.98764	22.8343	0.98998	26.9122	0.99452	27.0929	0.99309	39.9601	0.99538	48.4593	0.98096
10	0.83005	10	0.60415	10	0.57699	10	0.46579	10	0.19099	11.6667	0.06695	11	0.00312	11	0.0156		14.6609	0.9887	23.0909	0.99072	27.2145	0.99495	27.3973	0.99364	40.4091	0.99576	48.9857	0.98225
10.1111	0.83185	10.1111	0.62931	10.1111	0.58643	10.1111	0.48021	10.1111	0.20305	11.7778	0.06589	11.1111	0.00336	11.1111	0.01572		14.8238	0.98967	23.3475	0.99141	27.5169	0.99536	27.7017	0.99415	40.8581	0.99612	49.5121	0.98346
10.2222	0.8374	10.2222	0.64183	10.2222	0.59721	10.2222	0.48846	10.2222	0.20908	11.8889	0.07486	11.2222	0.00288	11.2222	0.01584		14.9867	0.99056	23.604	0.99204	27.8193	0.99573	28.0061	0.99462	41.3071	0.99644	50.0384	0.98458
10.3333	0.84156	10.3333	0.64122	10.3333	0.60002	10.3333	0.49608	10.3333	0.21564	12	0.07486	11.3333	0.00324	11.3333	0.01572		15.1496	0.99137	23.8606	0.99263	28.1217	0.99607	28.3105	0.99505	41.7561	0.99673	50.5648	0.98563
10.4444	0.85126	10.4444	0.65619	10.4444	0.6075	10.4444	0.49959	10.4444	0.22309	12.1111	0.07644	11.4444	0.00324	11.4444	0.01584		15.3125	0.99211	24.1172	0.99318	28.4241	0.99638	28.6149	0.99544	42.205	0.997	51.0912	0.9866
10.5556	0.85736	10.5556	0.66564	10.5556	0.61534	10.5556	0.50824	10.5556	0.22486	12.2222	0.08013	11.5556	0.00336	11.5556	0.01596		15.4754	0.99279	24.3737	0.99368	28.7265	0.99667	28.9193	0.99581	42.654	0.99725	51.6175	0.98751
10.6667	0.85126	10.6667	0.66884	10.6667	0.62171	10.6667	0.51525	10.6667	0.22965	12.3333	0.08118	11.6667	0.003	11.6667	0.0156		15.6383	0.99341	24.6303	0.99415	29.0288	0.99694	29.2238	0.99614	43.103	0.99748	52.1439	0.98836
10.7778	0.86207	10.7778	0.68	10.7778	0.62881	10.7778	0.52205	10.7778	0.23515	12.4444	0.08171	11.7778	0.00336	11.7778	0.01608		15.8012	0.99397	24.8869	0.99458	29.3312	0.99718	29.5282	0.99645	43.552	0.99769	52.6703	0.98915
10.8889	0.87219	10.8889	0.68897	10.8889	0.63567	10.8889	0.52576	10.8889	0.24614	12.5556	0.08171	11.8889	0.00312	11.8889	0.01548		15.9641	0.99449	25.1434	0.99499	29.6336	0.99741	29.8326	0.99674	44.001	0.99788	53.1966	0.98989
11	0.87011	11	0.69437	11	0.6407	11	0.5338	11	0.24898	12.6667	0.08065	12	0.00336	12	0.0156		16.127	0.99497	25.4	0.99536	29.936	0.99761	30.137	0.997	44.45	0.99806	53.723	0.99058
11.1111	0.87205	11.1111	0.7032	11.1111	0.6489	11.1111	0.54287	11.1111	0.25607	12.7778	0.08909	12.1111	0.00336	12.1111	0.01572
11.2222	0.89507	11.2222	0.70873	11.2222	0.6587	11.2222	0.54637	11.2222	0.25767	12.8889	0.08856	12.2222	0.00336	12.2222	0.01572
11.3333	0.90837	11.3333	0.72125	11.3333	0.66703	11.3333	0.56286	11.3333	0.2715	13	0.0912	12.3333	0.00324	12.3333	0.01548
11.4444	0.9196	11.4444	0.74457	11.4444	0.67218	11.4444	0.5911	11.4444	0.28037	13.1111	0.10174	12.4444	0.00336	12.4444	0.0156
11.5556	0.92279	11.5556	0.74788	11.5556	0.68308	11.5556	0.59831	11.5556	0.29207	13.2222	0.11914	12.5556	0.00336	12.5556	0.01572
11.6667	0.92681	11.6667	0.74985	11.6667	0.68872	11.6667	0.60614	11.6667	0.29775	13.3333	0.12388	12.6667	0.00324	12.6667	0.01548
11.7778	0.92376	11.7778	0.75733	11.7778	0.69386	11.7778	0.60882	11.7778	0.30094	13.4444	0.13021	12.7778	0.00336	12.7778	0.0156
11.8889	0.92113	11.8889	0.76323	11.8889	0.70268	11.8889	0.61768	11.8889	0.31779	13.5556	0.12915	12.8889	0.00348	12.8889	0.01548
12	0.92958	12	0.77255	12	0.70783	12	0.62737	12	0.33126	13.6667	0.12915	13	0.0036	13	0.01524
12.1111	0.93942	12.1111	0.77857	12.1111	0.71763	12.1111	0.62902	12.1111	0.34368	13.7778	0.13231	13.1111	0.00336	13.1111	0.01572
12.2222	0.94428	12.2222	0.78262	12.2222	0.72045	12.2222	0.6418	12.2222	0.35077	13.8889	0.13284	13.2222	0.00336	13.2222	0.01572
12.3333	0.93873	12.3333	0.78102	12.3333	0.72571	12.3333	0.65396	12.3333	0.36443	14	0.13864	13.3333	0.00336	13.3333	0.01524
12.4444	0.93554	12.4444	0.78618	12.4444	0.73012	12.4444	0.66674	12.4444	0.38145	14.1111	0.13864	13.4444	0.00312	13.4444	0.01548
12.5556	0.93388	12.5556	0.78851	12.5556	0.73086	12.5556	0.67148	12.5556	0.38429	14.2222	0.14971	13.5556	0.00336	13.5556	0.0156
12.6667	0.94386	12.6667	0.79772	12.6667	0.74115	12.6667	0.67786	12.6667	0.38943	14.3333	0.14813	13.6667	0.00336	13.6667	0.01536
12.7778	0.944	12.7778	0.79821	12.7778	0.74372	12.7778	0.67931	12.7778	0.40149	14.4444	0.15182	13.7778	0.00324	13.7778	0.01548
12.8889	0.95259	12.8889	0.80214	12.8889	0.74936	12.8889	0.68755	12.8889	0.4139	14.5556	0.15604	13.8889	0.00384	13.8889	0.01548
13	0.94857	13	0.80398	13	0.75597	13	0.69518	13	0.42188	14.6667	0.1592	14	0.0036	14	0.01548
13.1111	0.95245	13.1111	0.80754	13.1111	0.76099	13.1111	0.70239	13.1111	0.43359	14.7778	0.15814	14.1111	0.00348	14.1111	0.01536
13.2222	0.96354	13.2222	0.81073	13.2222	0.76234	13.2222	0.71702	13.2222	0.44813	14.8889	0.16183	14.2222	0.0036	14.2222	0.01524
13.3333	0.95633	13.3333	0.8165	13.3333	0.76589	13.3333	0.72197	13.3333	0.45469	15	0.16552	14.3333	0.00348	14.3333	0.01536
13.4444	0.96271	13.4444	0.82411	13.4444	0.77876	13.4444	0.72754	13.4444	0.46604	15.1111	0.16711	14.4444	0.00372	14.4444	0.01572
13.5556	0.97131	13.5556	0.8246	13.5556	0.7806	13.5556	0.7298	13.5556	0.47491	15.2222	0.17396	14.5556	0.00372	14.5556	0.01536
13.6667	0.96645	13.6667	0.82288	13.6667	0.77753	13.6667	0.73619	13.6667	0.48271	15.3333	0.17607	14.6667	0.0036	14.6667	0.01548
13.7778	0.96424	13.7778	0.82742	13.7778	0.78513	13.7778	0.7434	13.7778	0.4898	15.4444	0.17765	14.7778	0.00348	14.7778	0.01548
13.8889	0.96978	13.8889	0.83294	13.8889	0.78929	13.8889	0.74073	13.8889	0.49654	15.5556	0.18503	14.8889	0.00348	14.8889	0.01512
14	0.97186	14	0.84117	14	0.7964	14	0.74918	14	0.507	15.6667	0.18239	15	0.00372	15	0.01524
14.1111	0.97671	14.1111	0.84215	14.1111	0.80032	14.1111	0.75556	14.1111	0.51392	15.7778	0.19557	15.1111	0.00336	15.1111	0.01512
14.2222	0.9799	14.2222	0.84006	14.2222	0.79946	14.2222	0.75907	14.2222	0.52314	15.8889	0.20137	15.2222	0.00348	15.2222	0.01512
14.3333	0.97657	14.3333	0.84276	14.3333	0.80755	14.3333	0.76298	14.3333	0.53467	16	0.20822	15.3333	0.0036	15.3333	0.01524
14.4444	0.97713	14.4444	0.85037	14.4444	0.816	14.4444	0.77061	14.4444	0.54407	16.1111	0.21139	15.4444	0.0036	15.4444	0.01524
14.5556	0.98101	14.5556	0.84448	14.5556	0.81992	14.5556	0.77391	14.5556	0.54992	16.2222	0.21349	15.5556	0.00372	15.5556	0.015
14.6667	0.98669	14.6667	0.85099	14.6667	0.81833	14.6667	0.77865	14.6667	0.55666	16.3333	0.21666	15.6667	0.00372	15.6667	0.01524
14.7778	0.98406	14.7778	0.84755	14.7778	0.82065	14.7778	0.78256	14.7778	0.56056	16.4444	0.21982	15.7778	0.00348	15.7778	0.01536
14.8889	0.98364	14.8889	0.85528	14.8889	0.82347	14.8889	0.79122	14.8889	0.56836	16.5556	0.22562	15.8889	0.0036	15.8889	0.01524
15	0.99321	15	0.87014	15	0.8258	15	0.79472	15	0.57758	16.6667	0.22562	16	0.00372	16	0.01512
15.1111	0.99071	15.1111	0.86289	15.1111	0.83009	15.1111	0.7939	15.1111	0.57971	16.7778	0.22878	16.1111	0.0036	16.1111	0.015
15.2222	0.98531	15.2222	0.87284	15.2222	0.83572	15.2222	0.79555	15.2222	0.58273	16.8889	0.23247	16.2222	0.00372	16.2222	0.01512
15.3333	1.00042	15.3333	0.87161	15.3333	0.8367	15.3333	0.80153	15.3333	0.59106	17	0.233	16.3333	0.0036	16.3333	0.01464
15.4444	0.99376	15.4444	0.87247	15.4444	0.83535	15.4444	0.80771	15.4444	0.59425	17.1111	0.23933	16.4444	0.00348	16.4444	0.01488
15.5556	0.99418	15.5556	0.87566	15.5556	0.84258	15.5556	0.8108	15.5556	0.60578	17.2222	0.24723	16.5556	0.00348	16.5556	0.01488
15.6667	0.99376	15.6667	0.8775	15.6667	0.8465	15.6667	0.81698	15.6667	0.60933	17.3333	0.24671	16.6667	0.00384	16.6667	0.01476
15.7778	0.9921	15.7778	0.88045	15.7778	0.8481	15.7778	0.82729	15.7778	0.61323	17.4444	0.24723	16.7778	0.00372	16.7778	0.01512
15.8889	0.99196	15.8889	0.88278	15.8889	0.85643	15.8889	0.83368	15.8889	0.62121	17.5556	0.25198	16.8889	0.00384	16.8889	0.015
16	0.99307	16	0.89174	16	0.87088	16	0.84048	16	0.62582	17.6667	0.26726	17	0.00396	17	0.01512
16.1111	1	16.1111	0.89935	16.1111	0.87345	16.1111	0.84687	16.1111	0.6354	17.7778	0.27201	17.1111	0.00396	17.1111	0.01464
		16.2222	0.90205	16.2222	0.8775	16.2222	0.84563	16.2222	0.64036	17.8889	0.28044	17.2222	0.00384	17.2222	0.01512
		16.3333	0.89162	16.3333	0.87358	16.3333	0.85016	16.3333	0.64125	18	0.2815	17.3333	0.00384	17.3333	0.01476
		16.4444	0.89137	16.4444	0.87982	16.4444	0.85697	16.4444	0.64533	18.1111	0.28308	17.4444	0.0036	17.4444	0.0144
		16.5556	0.8991	16.5556	0.88852	16.5556	0.85676	16.5556	0.65242	18.2222	0.28677	17.5556	0.00372	17.5556	0.01488
		16.6667	0.89739	16.6667	0.89073	16.6667	0.86274	16.6667	0.65721	18.3333	0.29573	17.6667	0.00384	17.6667	0.01476
		16.7778	0.9034	16.7778	0.89367	16.7778	0.86253	16.7778	0.66501	18.4444	0.30258	17.7778	0.00384	17.7778	0.01488
		16.8889	0.90782	16.8889	0.89795	16.8889	0.87077	16.8889	0.66909	18.5556	0.30206	17.8889	0.00372	17.8889	0.01452
		17	0.91273	17	0.89857	17	0.87222	17	0.67352	18.6667	0.30785	18	0.0036	18	0.01488
		17.1111	0.91199	17.1111	0.90408	17.1111	0.87737	17.1111	0.67565	18.7778	0.30785	18.1111	0.00372	18.1111	0.01452
		17.2222	0.90487	17.2222	0.90261	17.2222	0.87881	17.2222	0.68044	18.8889	0.31154	18.2222	0.00396	18.2222	0.01416
		17.3333	0.91273	17.3333	0.90322	17.3333	0.88293	17.3333	0.68328	19	0.31734	18.3333	0.00372	18.3333	0.015
		17.4444	0.90536	17.4444	0.90004	17.4444	0.88706	17.4444	0.68204	19.1111	0.3321	18.4444	0.00384	18.4444	0.0144
		17.5556	0.93053	17.5556	0.90996	17.5556	0.88788	17.5556	0.69179	19.2222	0.36848	18.5556	0.00372	18.5556	0.0144
		17.6667	0.92402	17.6667	0.9091	17.6667	0.89406	17.6667	0.69729	19.3333	0.37691	18.6667	0.00372	18.6667	0.01452
		17.7778	0.9336	17.7778	0.91143	17.7778	0.90087	17.7778	0.70917	19.4444	0.37955	18.7778	0.0036	18.7778	0.01464
		17.8889	0.93593	17.8889	0.91192	17.8889	0.8986	17.8889	0.70881	19.5556	0.38007	18.8889	0.00396	18.8889	0.01452
		18	0.93274	18	0.91547	18	0.90519	18	0.70864	19.6667	0.38745	19	0.00384	19	0.01428
		18.1111	0.93004	18.1111	0.91498	18.1111	0.91158	18.1111	0.7175	19.7778	0.38956	19.1111	0.00396	19.1111	0.0144
		18.2222	0.93691	18.2222	0.91535	18.2222	0.90952	18.2222	0.71981	19.8889	0.39642	19.2222	0.00372	19.2222	0.01428
		18.3333	0.9336	18.3333	0.91853	18.3333	0.91323	18.3333	0.72389	20	0.40011	19.3333	0.00396	19.3333	0.0144
		18.4444	0.93384	18.4444	0.92111	18.4444	0.91838	18.4444	0.73524	20.1111	0.40169	19.4444	0.00384	19.4444	0.0144
		18.5556	0.93224	18.5556	0.91817	18.5556	0.92148	18.5556	0.73701	20.2222	0.40327	19.5556	0.0036	19.5556	0.01416
		18.6667	0.932	18.6667	0.92111	18.6667	0.91983	18.6667	0.74073	20.3333	0.42277	19.6667	0.00396	19.6667	0.01428
		18.7778	0.93617	18.7778	0.9238	18.7778	0.92395	18.7778	0.73896	20.4444	0.43859	19.7778	0.00348	19.7778	0.01416
		18.8889	0.93765	18.8889	0.92294	18.8889	0.92663	18.8889	0.74712	20.5556	0.44491	19.8889	0.00384	19.8889	0.01404
		19	0.93875	19	0.92454	19	0.92766	19	0.75102	20.6667	0.44702	20	0.0036	20	0.01416
		19.1111	0.94206	19.1111	0.92527	19.1111	0.92642	19.1111	0.75599	20.7778	0.44966	20.1111	0.00384	20.1111	0.01404
		19.2222	0.94513	19.2222	0.93115	19.2222	0.93322	19.2222	0.75847	20.8889	0.45598	20.2222	0.00384	20.2222	0.01404
		19.3333	0.93728	19.3333	0.92883	19.3333	0.9324	19.3333	0.76006	21	0.45862	20.3333	0.00384	20.3333	0.01416
		19.4444	0.94734	19.4444	0.92956	19.4444	0.93899	19.4444	0.76716	21.1111	0.46336	20.4444	0.00396	20.4444	0.01416
		19.5556	0.94329	19.5556	0.93054	19.5556	0.93446	19.5556	0.76521	21.2222	0.46916	20.5556	0.00372	20.5556	0.01404
		19.6667	0.94071	19.6667	0.93226	19.6667	0.93961	19.6667	0.76521	21.3333	0.48498	20.6667	0.00396	20.6667	0.01428
		19.7778	0.94133	19.7778	0.9325	19.7778	0.93693	19.7778	0.77744	21.4444	0.48867	20.7778	0.00396	20.7778	0.0138
		19.8889	0.95029	19.8889	0.93728	19.8889	0.94167	19.8889	0.78223	21.5556	0.48761	20.8889	0.00408	20.8889	0.01368
		20	0.94648	20	0.93556	20	0.94724	20	0.78666	21.6667	0.49552	21	0.00372	21	0.01404
		20.1111	0.94955	20.1111	0.93728	20.1111	0.94971	20.1111	0.79003	21.7778	0.50185	21.1111	0.00408	21.1111	0.01356
		20.2222	0.95274	20.2222	0.93777	20.2222	0.95157	20.2222	0.79145	21.8889	0.50975	21.2222	0.00384	21.2222	0.0138
		20.3333	0.95778	20.3333	0.94279	20.3333	0.95383	20.3333	0.79535	22	0.51239	21.3333	0.00396	21.3333	0.01356
		20.4444	0.95618	20.4444	0.94463	20.4444	0.95177	20.4444	0.79748	22.1111	0.51239	21.4444	0.00432	21.4444	0.0138
		20.5556	0.95311	20.5556	0.94524	20.5556	0.95363	20.5556	0.80138	22.2222	0.51819	21.5556	0.00384	21.5556	0.01356
		20.6667	0.95446	20.6667	0.94438	20.6667	0.95878	20.6667	0.80156	22.3333	0.51819	21.6667	0.00408	21.6667	0.01368
		20.7778	0.95876	20.7778	0.9472	20.7778	0.95981	20.7778	0.81025	22.4444	0.52451	21.7778	0.00432	21.7778	0.0138
		20.8889	0.95679	20.8889	0.9483	20.8889	0.95816	20.8889	0.81202	22.5556	0.53242	21.8889	0.00396	21.8889	0.01344
		21	0.96526	21	0.94818	21	0.96558	21	0.81344	22.6667	0.53295	22	0.00408	22	0.01344
		21.1111	0.95876	21.1111	0.94879	21.1111	0.96476	21.1111	0.81929	22.7778	0.53506	22.1111	0.00396	22.1111	0.01356
		21.2222	0.96281	21.2222	0.95284	21.2222	0.96641	21.2222	0.82	22.8889	0.53769	22.2222	0.00396	22.2222	0.01332
		21.3333	0.96023	21.3333	0.95455	21.3333	0.96785	21.3333	0.82337	23	0.55087	22.3333	0.0042	22.3333	0.0132
		21.4444	0.97619	21.4444	0.95247	21.4444	0.96826	21.4444	0.83224	23.1111	0.54823	22.4444	0.00384	22.4444	0.01332
		21.5556	0.97484	21.5556	0.9521	21.5556	0.96785	21.5556	0.82727	23.2222	0.55403	22.5556	0.00396	22.5556	0.01332
		21.6667	0.97152	21.6667	0.95431	21.6667	0.97362	21.6667	0.83401	23.3333	0.55509	22.6667	0.00396	22.6667	0.01344
		21.7778	0.96882	21.7778	0.95222	21.7778	0.97176	21.7778	0.84128	23.4444	0.56299	22.7778	0.0042	22.7778	0.0132
		21.8889	0.9768	21.8889	0.96068	21.8889	0.96991	21.8889	0.83384	23.5556	0.56827	22.8889	0.00384	22.8889	0.01344
		22	0.97533	22	0.95798	22	0.97115	22	0.83862	23.6667	0.56985	23	0.00384	23	0.0132
		22.1111	0.97631	22.1111	0.95835	22.1111	0.97547	22.1111	0.84146	23.7778	0.57037	23.1111	0.00384	23.1111	0.01296
		22.2222	0.97116	22.2222	0.95676	22.2222	0.97733	22.2222	0.83862	23.8889	0.5709	23.2222	0.0042	23.2222	0.0132
		22.3333	0.97692	22.3333	0.95639	22.3333	0.9831	22.3333	0.8498	24	0.5767	23.3333	0.00396	23.3333	0.0132
		22.4444	0.98404	22.4444	0.95823	22.4444	0.98104	22.4444	0.84785	24.1111	0.59041	23.4444	0.00408	23.4444	0.0132
		22.5556	0.98073	22.5556	0.96288	22.5556	0.98434	22.5556	0.85299	24.2222	0.58935	23.5556	0.00396	23.5556	0.01284
		22.6667	0.97533	22.6667	0.95921	22.6667	0.98021	22.6667	0.85228	24.3333	0.59779	23.6667	0.0042	23.6667	0.01308
		22.7778	0.97815	22.7778	0.96386	22.7778	0.98434	22.7778	0.86044	24.4444	0.5962	23.7778	0.00396	23.7778	0.01308
		22.8889	0.98503	22.8889	0.96374	22.8889	0.98434	22.8889	0.86221	24.5556	0.59937	23.8889	0.00408	23.8889	0.01284
		23	0.98331	23	0.96594	23	0.98186	23	0.85955	24.6667	0.60517	24	0.00396	24	0.0132
		23.1111	0.98993	23.1111	0.96558	23.1111	0.98825	23.1111	0.86895	24.7778	0.60991	24.1111	0.00396	24.1111	0.01284
		23.2222	0.98822	23.2222	0.96839	23.2222	0.9866	23.2222	0.867	24.8889	0.60833	24.2222	0.0042	24.2222	0.01308
		23.3333	0.98552	23.3333	0.96778	23.3333	0.98331	23.3333	0.86203	25	0.60991	24.3333	0.0042	24.3333	0.01296
		23.4444	0.98343	23.4444	0.96594	23.4444	0.99176	23.4444	0.86611	25.1111	0.6136	24.4444	0.00432	24.4444	0.0126
		23.5556	0.98355	23.5556	0.96325	23.5556	0.9932	23.5556	0.87054	25.2222	0.61729	24.5556	0.0042	24.5556	0.01284
		23.6667	0.98306	23.6667	0.96423	23.6667	0.99299	23.6667	0.87267	25.3333	0.62203	24.6667	0.00408	24.6667	0.01272
		23.7778	0.98846	23.7778	0.96839	23.7778	0.9864	23.7778	0.87196	25.4444	0.62151	24.7778	0.0042	24.7778	0.01236
		23.8889	0.98453	23.8889	0.96986	23.8889	0.99031	23.8889	0.87143	25.5556	0.62836	24.8889	0.00408	24.8889	0.01248
		24	0.99448	24	0.96937	24	0.99011	24	0.8826	25.6667	0.63943	25	0.0042	25	0.01236
		24.1111	0.99386	24.1111	0.97697	24.1111	1.00041	24.1111	0.88509	25.7778	0.67106	25.1111	0.00408	25.1111	0.01236
		24.2222	0.99349	24.2222	0.97501	24.2222	0.99299	24.2222	0.87799	25.8889	0.67001	25.2222	0.00408	25.2222	0.01224
		24.3333	0.99055	24.3333	0.97244	24.3333	0.99114	24.3333	0.88473	26	0.67528	25.3333	0.00432	25.3333	0.0126
		24.4444	0.99043	24.4444	0.97489	24.4444	0.99505	24.4444	0.88686	26.1111	0.68318	25.4444	0.00432	25.4444	0.01212
		24.5556	0.9892	24.5556	0.97244	24.5556	0.9965	24.5556	0.89094	26.2222	0.6816	25.5556	0.00384	25.5556	0.01212
		24.6667	0.99693	24.6667	0.97917	24.6667	0.99711	24.6667	0.88828	26.3333	0.68213	25.6667	0.0042	25.6667	0.01224
		24.7778	0.99509	24.7778	0.9793	24.7778	1.00227	24.7778	0.89484	26.4444	0.6874	25.7778	0.0042	25.7778	0.012
		24.8889	0.99264	24.8889	0.97636	24.8889	0.99856	24.8889	0.89927	26.5556	0.68477	25.8889	0.00396	25.8889	0.012
		25	0.99276	25	0.97758	25	1.00062	25	0.89094	26.6667	0.69056	26	0.00372	26	0.01224
		25.1111	0.9919	25.1111	0.97844	25.1111	1	25.1111	0.89768	26.7778	0.69373	26.1111	0.00408	26.1111	0.01176
		25.2222	1.00184	25.2222	0.98407	25.2222	1.00433	25.2222	0.90477	26.8889	0.69847	26.2222	0.00396	26.2222	0.012
		25.3333	1	25.3333	0.98285	25.3333	1.00289	25.3333	0.89892	27	0.70427	26.3333	0.00396	26.3333	0.01212
				25.4444	0.98371	25.4444	1.00289	25.4444	0.89839	27.1111	0.70691	26.4444	0.00396	26.4444	0.01188
				25.5556	0.98113	25.5556	1.00227	25.5556	0.90317	27.2222	0.71323	26.5556	0.00396	26.5556	0.012
				25.6667	0.98456	25.6667	1.00144	25.6667	0.90069	27.3333	0.71112	26.6667	0.00396	26.6667	0.0114
				25.7778	0.98346	25.7778	1.00412	25.7778	0.90371	27.4444	0.71376	26.7778	0.00396	26.7778	0.012
				25.8889	0.98248	25.8889	1.00721	25.8889	0.90158	27.5556	0.71376	26.8889	0.00372	26.8889	0.01164
				26	0.98701	26	1.00927	26	0.90371	27.6667	0.71956	27	0.00384	27	0.01176
				26.1111	0.9842	26.1111	1.00536	26.1111	0.91027	27.7778	0.71903	27.1111	0.00396	27.1111	0.01152
				26.2222	0.98714	26.2222	1.00536	26.2222	0.90974	27.8889	0.7243	27.2222	0.00396	27.2222	0.01128
				26.3333	0.98591	26.3333	1.0035	26.3333	0.91311	28	0.7301	27.3333	0.0042	27.3333	0.01128
				26.4444	0.9853	26.4444	1.00886	26.4444	0.91665	28.1111	0.72746	27.4444	0.00384	27.4444	0.0114
				26.5556	0.9842	26.5556	1.00721	26.5556	0.91594	28.2222	0.73168	27.5556	0.00432	27.5556	0.01128
				26.6667	0.9842	26.6667	1.00247	26.6667	0.91789	28.3333	0.73063	27.6667	0.00372	27.6667	0.01116
				26.7778	0.98763	26.7778	1.00701	26.7778	0.91647	28.4444	0.73853	27.7778	0.00384	27.7778	0.0114
				26.8889	0.98897	26.8889	1.00577	26.8889	0.91523	28.5556	0.74222	27.8889	0.00396	27.8889	0.01116
				27	0.99142	27	1.00309	27	0.91399	28.6667	0.74486	28	0.0042	28	0.0108
				27.1111	0.99228	27.1111	1.0066	27.1111	0.91346	28.7778	0.74486	28.1111	0.00372	28.1111	0.01104
				27.2222	0.98652	27.2222	1.00536	27.2222	0.91151	28.8889	0.74328	28.2222	0.00384	28.2222	0.01092
				27.3333	0.9891	27.3333	1.00618	27.3333	0.9147	29	0.75119	28.3333	0.0042	28.3333	0.01092
				27.4444	0.99093	27.4444	1.00412	27.4444	0.92144	29.1111	0.76226	28.4444	0.00396	28.4444	0.0108
				27.5556	0.99387	27.5556	1.00495	27.5556	0.92233	29.2222	0.77333	28.5556	0.00372	28.5556	0.01092
				27.6667	0.99289	27.6667	1.00268	27.6667	0.92215	29.3333	0.78598	28.6667	0.00408	28.6667	0.0108
				27.7778	0.99093	27.7778	1.00289	27.7778	0.92144	29.4444	0.7844	28.7778	0.00372	28.7778	0.01116
				27.8889	0.99204	27.8889	1.00309	27.8889	0.92499	29.5556	0.78545	28.8889	0.0042	28.8889	0.01092
				28	0.9913	28	1.00474	28	0.92268	29.6667	0.7902	29	0.00396	29	0.0108
				28.1111	0.99302	28.1111	0.99835	28.1111	0.92587	29.7778	0.78967	29.1111	0.00372	29.1111	0.01056
				28.2222	1.00331	28.2222	1.00082	28.2222	0.93243	29.8889	0.79283	29.2222	0.00408	29.2222	0.01056
				28.3333	0.99877	28.3333	1.00453	28.3333	0.92747	30	0.79599	29.3333	0.00372	29.3333	0.01056
				28.4444	0.99473	28.4444	1.00433	28.4444	0.93226	30.1111	0.79705	29.4444	0.00396	29.4444	0.01032
				28.5556	0.99449	28.5556	1.00721	28.5556	0.9319	30.2222	0.80021	29.5556	0.00384	29.5556	0.01056
				28.6667	0.99093	28.6667	1.0066	28.6667	0.93687	30.3333	0.80074	29.6667	0.00432	29.6667	0.01032
				28.7778	0.99767	28.7778	1.00433	28.7778	0.9374	30.4444	0.80759	29.7778	0.00408	29.7778	0.01056
				28.8889	0.99596	28.8889	1.00412	28.8889	0.93385	30.5556	0.8039	29.8889	0.00396	29.8889	0.01044
				29	0.99767	29	1.00062	29	0.93988	30.6667	0.80496	30	0.00384	30	0.01056
				29.1111	0.99534	29.1111	1.00598	29.1111	0.93775	30.7778	0.80706	30.1111	0.0042	30.1111	0.01008
				29.2222	1.00319	29.2222	1.00227	29.2222	0.93829	30.8889	0.80917	30.2222	0.0042	30.2222	0.01032
				29.3333	0.9962	29.3333	1.00041	29.3333	0.93598	31	0.8097	30.3333	0.00396	30.3333	0.0102
				29.4444	0.99669	29.4444	0.99608	29.4444	0.939	31.1111	0.81339	30.4444	0.00432	30.4444	0.01008
				29.5556	0.99939	29.5556	1.0035	29.5556	0.93421	31.2222	0.81128	30.5556	0.00408	30.5556	0.0102
				29.6667	1.00245	29.6667	0.99526	29.6667	0.94361	31.3333	0.81866	30.6667	0.00444	30.6667	0.01032
				29.7778	1.00135	29.7778	0.99629	29.7778	0.9468	31.4444	0.81603	30.7778	0.00408	30.7778	0.01032
				29.8889	1	29.8889	0.99815	29.8889	0.9452	31.5556	0.81972	30.8889	0.00408	30.8889	0.0102
						30	1.00206	30	0.94378	31.6667	0.82182	31	0.00432	31	0.01008
						30.1111	1	30.1111	0.94698	31.7778	0.81972	31.1111	0.00408	31.1111	0.01008
								30.2222	0.94503	31.8889	0.81972	31.2222	0.00384	31.2222	0.00984
								30.3333	0.94467	32	0.83026	31.3333	0.00432	31.3333	0.0096
								30.4444	0.94999	32.1111	0.83606	31.4444	0.00396	31.4444	0.01008
								30.5556	0.95478	32.2222	0.83395	31.5556	0.00432	31.5556	0.00984
								30.6667	0.95212	32.3333	0.83342	31.6667	0.0042	31.6667	0.00972
								30.7778	0.95247	32.4444	0.83658	31.7778	0.00432	31.7778	0.00996
								30.8889	0.95141	32.5556	0.83711	31.8889	0.00444	31.8889	0.00996
								31	0.95123	32.6667	0.83553	32	0.00396	32	0.00984
								31.1111	0.94928	32.7778	0.83764	32.1111	0.00432	32.1111	0.00984
								31.2222	0.94946	32.8889	0.83817	32.2222	0.0042	32.2222	0.00996
								31.3333	0.95584	33	0.83764	32.3333	0.00444	32.3333	0.0096
								31.4444	0.95407	33.1111	0.83658	32.4444	0.00408	32.4444	0.0096
								31.5556	0.95318	33.2222	0.83711	32.5556	0.00444	32.5556	0.00984
								31.6667	0.96063	33.3333	0.83658	32.6667	0.00408	32.6667	0.0096
								31.7778	0.95833	33.4444	0.84186	32.7778	0.00408	32.7778	0.0096
								31.8889	0.96223	33.5556	0.85293	32.8889	0.00408	32.8889	0.00972
								32	0.96081	33.6667	0.85187	33	0.00432	33	0.00912
								32.1111	0.96205	33.7778	0.85134	33.1111	0.00444	33.1111	0.00948
								32.2222	0.95957	33.8889	0.84765	33.2222	0.00396	33.2222	0.00936
								32.3333	0.95797	34	0.85082	33.3333	0.00432	33.3333	0.00948
								32.4444	0.9617	34.1111	0.85662	33.4444	0.00444	33.4444	0.00936
								32.5556	0.9624	34.2222	0.8524	33.5556	0.00456	33.5556	0.00936
								32.6667	0.96365	34.3333	0.85872	33.6667	0.00456	33.6667	0.00936
								32.7778	0.96311	34.4444	0.85978	33.7778	0.00456	33.7778	0.0096
								32.8889	0.9617	34.5556	0.85872	33.8889	0.00468	33.8889	0.0096
								33	0.96506	34.6667	0.86136	34	0.00408	34	0.00984
								33.1111	0.96524	34.7778	0.85662	34.1111	0.0042	34.1111	0.00936
								33.2222	0.96666	34.8889	0.86874	34.2222	0.00456	34.2222	0.00924
								33.3333	0.96294	35	0.86821	34.3333	0.00468	34.3333	0.00924
								33.4444	0.96826	35.1111	0.86979	34.4444	0.0048	34.4444	0.00948
								33.5556	0.96631	35.2222	0.87138	34.5556	0.00468	34.5556	0.00936
								33.6667	0.96719	35.3333	0.87454	34.6667	0.00456	34.6667	0.00924
								33.7778	0.96577	35.4444	0.87085	34.7778	0.00492	34.7778	0.00924
								33.8889	0.96524	35.5556	0.87401	34.8889	0.00492	34.8889	0.00948
								34	0.96772	35.6667	0.87823	35	0.0048	35	0.00924
								34.1111	0.97304	35.7778	0.87401	35.1111	0.00468	35.1111	0.00912
								34.2222	0.97411	35.8889	0.88192	35.2222	0.00456	35.2222	0.00948
								34.3333	0.97748	36	0.87612	35.3333	0.0048	35.3333	0.00948
								34.4444	0.97836	36.1111	0.88508	35.4444	0.00528	35.4444	0.00972
								34.5556	0.96879	36.2222	0.88561	35.5556	0.00456	35.5556	0.00948
								34.6667	0.97659	36.3333	0.88561	35.6667	0.00504	35.6667	0.00948
								34.7778	0.97624	36.4444	0.88139	35.7778	0.00468	35.7778	0.00936
								34.8889	0.97358	36.5556	0.89193	35.8889	0.0048	35.8889	0.0096
								35	0.97872	36.6667	0.88561	36	0.00504	36	0.00912
								35.1111	0.98386	36.7778	0.88983	36.1111	0.00516	36.1111	0.00936
								35.2222	0.97535	36.8889	0.89141	36.2222	0.00516	36.2222	0.00936
								35.3333	0.97553	37	0.89299	36.3333	0.00492	36.3333	0.00924
								35.4444	0.98014	37.1111	0.89141	36.4444	0.00492	36.4444	0.009
								35.5556	0.97748	37.2222	0.89721	36.5556	0.00528	36.5556	0.00948
								35.6667	0.97695	37.3333	0.90775	36.6667	0.00528	36.6667	0.00948
								35.7778	0.97748	37.4444	0.91671	36.7778	0.00504	36.7778	0.00912
								35.8889	0.98014	37.5556	0.91407	36.8889	0.00504	36.8889	0.00876
								36	0.97482	37.6667	0.91407	37	0.0054	37	0.00912
								36.1111	0.97819	37.7778	0.91513	37.1111	0.00504	37.1111	0.009
								36.2222	0.97925	37.8889	0.91724	37.2222	0.00504	37.2222	0.00936
								36.3333	0.98244	38	0.91987	37.3333	0.00528	37.3333	0.00888
								36.4444	0.97854	38.1111	0.91566	37.4444	0.00516	37.4444	0.00924
								36.5556	0.97819	38.2222	0.9146	37.5556	0.00504	37.5556	0.00888
								36.6667	0.97783	38.3333	0.92145	37.6667	0.00516	37.6667	0.00888
								36.7778	0.97854	38.4444	0.91144	37.7778	0.00528	37.7778	0.00924
								36.8889	0.98599	38.5556	0.92304	37.8889	0.00528	37.8889	0.00888
								37	0.98014	38.6667	0.91935	38	0.00552	38	0.00924
								37.1111	0.98298	38.7778	0.92356	38.1111	0.0054	38.1111	0.00912
								37.2222	0.98688	38.8889	0.9204	38.2222	0.00528	38.2222	0.00912
								37.3333	0.98315	39	0.92356	38.3333	0.00504	38.3333	0.00924
								37.4444	0.98954	39.1111	0.92356	38.4444	0.00552	38.4444	0.009
								37.5556	0.9867	39.2222	0.92093	38.5556	0.00528	38.5556	0.00888
								37.6667	0.98901	39.3333	0.9262	38.6667	0.0054	38.6667	0.00936
								37.7778	0.99131	39.4444	0.92409	38.7778	0.00504	38.7778	0.0096
								37.8889	0.99273	39.5556	0.92884	38.8889	0.00528	38.8889	0.00936
								38	0.99237	39.6667	0.92831	39	0.00552	39	0.00888
								38.1111	0.9922	39.7778	0.92831	39.1111	0.00528	39.1111	0.00912
								38.2222	0.98971	39.8889	0.932	39.2222	0.00516	39.2222	0.00888
								38.3333	0.98847	40	0.92884	39.3333	0.0054	39.3333	0.00924
								38.4444	0.99167	40.1111	0.92831	39.4444	0.00528	39.4444	0.00924
								38.5556	0.98741	40.2222	0.93253	39.5556	0.00552	39.5556	0.00924
								38.6667	0.99308	40.3333	0.93305	39.6667	0.00552	39.6667	0.00912
								38.7778	0.98564	40.4444	0.93253	39.7778	0.00528	39.7778	0.00936
								38.8889	0.99397	40.5556	0.93411	39.8889	0.00528	39.8889	0.00912
								39	0.99255	40.6667	0.93253	40	0.00516	40	0.00912
								39.1111	0.99113	40.7778	0.93463	40.1111	0.00576	40.1111	0.00912
								39.2222	0.98741	40.8889	0.93253	40.2222	0.00552	40.2222	0.009
								39.3333	0.99486	41	0.93358	40.3333	0.00576	40.3333	0.00936
								39.4444	0.99929	41.1111	0.93358	40.4444	0.00564	40.4444	0.00912
								39.5556	0.99326	41.2222	0.93938	40.5556	0.00564	40.5556	0.00924
								39.6667	0.99681	41.3333	0.9378	40.6667	0.00564	40.6667	0.00936
								39.7778	0.99078	41.4444	0.93411	40.7778	0.00564	40.7778	0.00876
								39.8889	0.99787	41.5556	0.93463	40.8889	0.0054	40.8889	0.009
								40	1.00053	41.6667	0.93463	41	0.0054	41	0.00888
								40.1111	0.99291	41.7778	0.9378	41.1111	0.00564	41.1111	0.00924
								40.2222	0.9945	41.8889	0.93253	41.2222	0.00564	41.2222	0.009
								40.3333	0.99486	42	0.93411	41.3333	0.00552	41.3333	0.00924
								40.4444	0.99255	42.1111	0.93569	41.4444	0.00564	41.4444	0.009
								40.5556	0.9883	42.2222	0.94043	41.5556	0.00552	41.5556	0.00888
								40.6667	0.99042	42.3333	0.94201	41.6667	0.0054	41.6667	0.00888
								40.7778	0.98918	42.4444	0.93938	41.7778	0.00564	41.7778	0.00924
								40.8889	0.99113	42.5556	0.92462	41.8889	0.00588	41.8889	0.009
								41	0.99486	42.6667	0.93674	42	0.0054	42	0.009
								41.1111	0.99628	42.7778	0.94201	42.1111	0.00564	42.1111	0.009
								41.2222	0.9906	42.8889	0.94307	42.2222	0.00552	42.2222	0.00876
								41.3333	0.99273	43	0.93674	42.3333	0.00564	42.3333	0.009
								41.4444	0.99486	43.1111	0.93938	42.4444	0.00588	42.4444	0.00912
								41.5556	0.99326	43.2222	0.94096	42.5556	0.00588	42.5556	0.00876
								41.6667	0.9961	43.3333	0.9436	42.6667	0.00564	42.6667	0.00912
								41.7778	0.99291	43.4444	0.94307	42.7778	0.00576	42.7778	0.00936
								41.8889	0.99752	43.5556	0.94096	42.8889	0.006	42.8889	0.00912
								42	0.99539	43.6667	0.94676	43	0.006	43	0.009
								42.1111	0.99362	43.7778	0.9457	43.1111	0.00576	43.1111	0.00912
								42.2222	0.99716	43.8889	0.93885	43.2222	0.006	43.2222	0.009
								42.3333	0.99574	44	0.94781	43.3333	0.00552	43.3333	0.00912
								42.4444	0.99539	44.1111	0.94412	43.4444	0.00564	43.4444	0.00924
								42.5556	0.98315	44.2222	0.94992	43.5556	0.006	43.5556	0.009
								42.6667	0.99752	44.3333	0.95361	43.6667	0.00588	43.6667	0.00888
								42.7778	0.99716	44.4444	0.9515	43.7778	0.00552	43.7778	0.009
								42.8889	0.99379	44.5556	0.95308	43.8889	0.0054	43.8889	0.00876
								43	1.00071	44.6667	0.95361	44	0.00564	44	0.00924
								43.1111	0.9984	44.7778	0.94887	44.1111	0.00588	44.1111	0.009
								43.2222	0.99362	44.8889	0.94676	44.2222	0.00564	44.2222	0.00924
								43.3333	1.0016	45	0.9515	44.3333	0.00588	44.3333	0.00864
								43.4444	1.00443	45.1111	0.95361	44.4444	0.00576	44.4444	0.00888
								43.5556	0.99397	45.2222	0.94939	44.5556	0.00576	44.5556	0.00888
								43.6667	0.99769	45.3333	0.95045	44.6667	0.006	44.6667	0.009
								43.7778	0.9984	45.4444	0.9515	44.7778	0.00588	44.7778	0.00924
								43.8889	0.99503	45.5556	0.9573	44.8889	0.00588	44.8889	0.009
								44	0.99592	45.6667	0.95625	45	0.00612	45	0.00864
								44.1111	1.00018	45.7778	0.95256	45.1111	0.00588	45.1111	0.00912
								44.2222	1.00071	45.8889	0.95836	45.2222	0.00576	45.2222	0.00888
								44.3333	1.00195	46	0.95203	45.3333	0.00576	45.3333	0.009
								44.4444	1	46.1111	0.9573	45.4444	0.006	45.4444	0.00888
										46.2222	0.95941	45.5556	0.00564	45.5556	0.00924
										46.3333	0.96205	45.6667	0.006	45.6667	0.009
										46.4444	0.95888	45.7778	0.00576	45.7778	0.00912
										46.5556	0.96626	45.8889	0.00588	45.8889	0.009
										46.6667	0.96205	46	0.00552	46	0.00888
										46.7778	0.96995	46.1111	0.00588	46.1111	0.00948
										46.8889	0.96679	46.2222	0.00564	46.2222	0.00876
										47	0.97048	46.3333	0.006	46.3333	0.00912
										47.1111	0.97153	46.4444	0.00588	46.4444	0.009
										47.2222	0.97575	46.5556	0.00624	46.5556	0.00888
										47.3333	0.97206	46.6667	0.006	46.6667	0.00924
										47.4444	0.97681	46.7778	0.00624	46.7778	0.009
										47.5556	0.97891	46.8889	0.00564	46.8889	0.00912
										47.6667	0.97681	47	0.006	47	0.009
										47.7778	0.9805	47.1111	0.00576	47.1111	0.00912
										47.8889	0.97206	47.2222	0.00612	47.2222	0.00936
										48	0.9747	47.3333	0.00624	47.3333	0.009
										48.1111	0.97575	47.4444	0.00564	47.4444	0.00912
										48.2222	0.98313	47.5556	0.00624	47.5556	0.00888
										48.3333	0.97733	47.6667	0.006	47.6667	0.00912
										48.4444	0.98313	47.7778	0.00612	47.7778	0.00888
										48.5556	0.97839	47.8889	0.00624	47.8889	0.00912
										48.6667	0.97997	48	0.00624	48	0.00888
										48.7778	0.98102	48.1111	0.00576	48.1111	0.009
										48.8889	0.98208	48.2222	0.006	48.2222	0.00924
										49	0.98155	48.3333	0.006	48.3333	0.00924
										49.1111	0.97839	48.4444	0.00612	48.4444	0.00912
										49.2222	0.98155	48.5556	0.00588	48.5556	0.009
										49.3333	0.97681	48.6667	0.006	48.6667	0.009
										49.4444	0.98313	48.7778	0.00612	48.7778	0.00924
										49.5556	0.98682	48.8889	0.00624	48.8889	0.00936
										49.6667	0.9884	49	0.00612	49	0.00912
										49.7778	0.98419	49.1111	0.00624	49.1111	0.00888
										49.8889	0.98524	49.2222	0.00588	49.2222	0.009
										50	0.98366	49.3333	0.00624	49.3333	0.00888
										50.1111	0.98893	49.4444	0.00612	49.4444	0.009
										50.2222	0.9884	49.5556	0.00612	49.5556	0.00888
										50.3333	0.98946	49.6667	0.00612	49.6667	0.00912
										50.4444	0.98629	49.7778	0.006	49.7778	0.00912
										50.5556	0.99157	49.8889	0.00636	49.8889	0.00912
										50.6667	0.99473	50	0.006	50	0.00912
										50.7778	0.98893	50.1111	0.00612	50.1111	0.00912
										50.8889	0.98682	50.2222	0.00612	50.2222	0.00912
										51	0.98893	50.3333	0.00612	50.3333	0.00888
										51.1111	0.98998	50.4444	0.006	50.4444	0.009
										51.2222	0.98682	50.5556	0.00612	50.5556	0.00912
										51.3333	0.9942	50.6667	0.00612	50.6667	0.00888
										51.4444	0.99209	50.7778	0.00576	50.7778	0.00912
										51.5556	0.99157	50.8889	0.006	50.8889	0.009
										51.6667	0.97997	51	0.006	51	0.00924
										51.7778	0.99684	51.1111	0.00624	51.1111	0.00876
										51.8889	0.99736	51.2222	0.006	51.2222	0.009
										52	0.99367	51.3333	0.00576	51.3333	0.009
										52.1111	1.00105	51.4444	0.00624	51.4444	0.009
										52.2222	0.99631	51.5556	0.00624	51.5556	0.00912
										52.3333	0.9942	51.6667	0.00624	51.6667	0.00888
										52.4444	0.99684	51.7778	0.00612	51.7778	0.00876
										52.5556	0.99526	51.8889	0.00636	51.8889	0.00864
										52.6667	0.99684	52	0.00624	52	0.00876
										52.7778	0.99684	52.1111	0.00588	52.1111	0.00924
										52.8889	0.9942	52.2222	0.00636	52.2222	0.00888
										53	0.99895	52.3333	0.00612	52.3333	0.00912
										53.1111	1	52.4444	0.006	52.4444	0.00876
										53.2222	0.99947	52.5556	0.00612	52.5556	0.00888
										53.3333	0.99947	52.6667	0.006	52.6667	0.00864
										53.4444	1.00105	52.7778	0.006	52.7778	0.00864
										53.5556	0.99895	52.8889	0.00636	52.8889	0.00864
										53.6667	1	53	0.00588	53	0.00864

## Sheet: Fig.4g
Equivalents of S100B	ThT Intensity	ThT Intensity	ThT Intensity	ThT Intensity	ThT Intensity
	arb. units	arb. units	arb. units	arb. units	arb. units
	n1	n2	n3	Average	SD
0	3529	2284	2720	2844.33	515.817
0.01	3474	2666	2629	2923	389.909
0.05	2707	3586	2625	2972.67	434.982
0.1	2849	2541		2695	154
0.2	1977	2148	2053	2059.33	69.954
0.3	1505	621		1063	442
0.5	96	102	101	99.6667	2.62467
1	101	109	103	104.333	3.39935

## Sheet: Fig.4h
Equivalents of S100B	t1/2		t1/2
	hours		hours
	+Ca2+-S100B		+Apo-S100B
	Average	SD	Average	SD
0	7.65	0.31048	2.81667	0.01528
0.01	9.02	0.76072	3.25667	0.13051
0.05	10.01	1.75194	3.30667	0.16773
0.1	10.9333	0.50332	3.27	0.4417
0.2	14.8867	2.50193	3.72	0.33956
0.3	22.5533	1.7228	3.50333	0.13429

[truncated: 17 more sheets: Fig.5a, Fig.5b, Fig.5c, Fig.6c, SuppFig.2d, SuppFig.3, SuppFig.8b, SuppFig.10b, SuppFig.11, SuppFig.12a-b, SuppFig.13, SuppFig.14b, SuppFig.15, SuppFig.16a-b, SuppFig.16c-d, SuppFig.17, SuppFig.19b]
